# Supplementary material for: Interpreting the MicroRNA-15/107 family: interaction identification by combining network based and experiment supported approach
Source: BMC Med Genet. 2019 May 31;20:96. doi: 10.1186/s12881-019-0824-9 (PMC6544937; doi:10.1186/s12881-019-0824-9)
Supplement: Supplementary file 1 — Computationally predicted target interaction of miR-15/107 family (Targetscan database). (XLSX 578 kb) [file 12881_2019_824_MOESM1_ESM.xlsx]

## Sheet: summary
Additional file 1. Computationally predicted target interaction of miR-15/107 family (Targetscan database)
Target gene	Gene name	hsa-miR-15a-5p	hsa-miR-15b-5p	hsa-miR-16-5p	hsa-miR-103	hsa-miR-107	hsa-miR-195-5p	hsa-miR-424-5p	hsa-miR-497-5p	hsa-miR-503-5p	hsa-miR-646-5p	hsa-miR-6838-5p	all
A1CF	APOBEC1 complementation factor	1	1	1	0	0	1	1	1	0	1	1	8
A4GNT	alpha-1,4-N-acetylglucosaminyltransferase	1	1	1	0	0	1	1	1	0	0	1	7
AACS	acetoacetyl-CoA synthetase	0	0	0	0	0	0	0	0	0	1	0	1
AADAC	arylacetamide deacetylase	0	0	0	0	0	0	0	0	0	1	0	1
AAK1	AP2 associated kinase 1	0	0	0	0	0	0	0	0	0	1	0	1
AARD	alanine and arginine rich domain containing protein	0	0	0	0	0	0	0	0	0	1	0	1
AASDHPPT	aminoadipate-semialdehyde dehydrogenase-phosphopantetheinyl transferase	0	0	0	0	0	0	0	0	0	1	0	1
AATK	apoptosis-associated tyrosine kinase	1	1	1	0	0	1	1	1	0	1	1	8
ABCA1	ATP-binding cassette, sub-family A (ABC1), member 1	0	0	0	0	0	0	0	0	0	1	0	1
ABCA10	ATP-binding cassette, sub-family A (ABC1), member 10	0	0	0	0	0	0	0	0	0	1	0	1
ABCA3	ATP-binding cassette, sub-family A (ABC1), member 3	0	0	0	0	0	0	0	0	0	1	0	1
ABCB11	ATP-binding cassette, sub-family B (MDR/TAP), member 11	0	0	0	0	0	0	0	0	0	1	0	1
ABCC12	ATP-binding cassette, sub-family C (CFTR/MRP), member 12	0	0	0	0	0	0	0	0	0	1	0	1
ABCD2	ATP-binding cassette, sub-family D (ALD), member 2	0	0	0	0	0	0	0	0	0	1	0	1
ABCF1	ATP-binding cassette, sub-family F (GCN20), member 1	1	1	1	1	1	1	1	1	0	1	1	10
ABCF2	ATP-binding cassette, sub-family F (GCN20), member 2	0	0	0	0	0	0	0	0	0	1	0	1
ABCF3	ATP-binding cassette, sub-family F (GCN20), member 3	1	1	1	0	0	1	1	1	0	1	1	8
ABCG4	ATP-binding cassette, sub-family G (WHITE), member 4	1	1	1	0	0	1	1	1	0	1	1	8
ABHD10	abhydrolase domain containing 10	0	0	0	0	0	0	0	0	0	1	0	1
ABHD15	abhydrolase domain containing 15	0	0	0	0	0	0	0	0	0	1	0	1
ABHD16B	abhydrolase domain containing 16B	0	0	0	0	0	0	0	0	0	1	0	1
ABHD2	abhydrolase domain containing 2	0	0	0	1	1	0	0	0	0	1	0	3
ABHD5	abhydrolase domain containing 5	0	0	0	0	0	0	0	0	0	1	0	1
ABI2	abl-interactor 2	1	1	1	1	1	1	1	1	0	1	1	10
ABI3	ABI family, member 3	0	0	0	0	0	0	0	0	0	1	0	1
ABL2	c-abl oncogene 2, non-receptor tyrosine kinase	1	1	1	1	1	1	1	1	0	0	1	9
ABLIM1	actin binding LIM protein 1	0	0	0	0	0	0	0	0	0	1	0	1
ABRA	actin-binding Rho activating protein	0	0	0	0	0	0	0	0	0	1	0	1
ABRACL	ABRA C-terminal like	0	0	0	0	0	0	0	0	0	1	0	1
ABTB2	ankyrin repeat and BTB (POZ) domain containing 2	1	1	1	0	0	1	1	1	0	1	1	8
AC002472.13	Leucine-rich repeat-containing protein LOC400891	0	0	0	0	0	0	0	0	0	1	0	1
AC003102.1		0	0	0	0	0	0	0	0	0	1	0	1
AC004899.1	Uncharacterized protein	0	0	0	0	0	0	0	0	0	1	0	1
AC005003.1	CDNA FLJ20464 fis, clone KAT06158; HCG1777549; Uncharacterized protein	1	1	1	0	0	1	1	1	0	1	1	8
AC007040.11		0	0	0	0	0	0	0	0	0	1	0	1
AC007375.1	Uncharacterized protein; cDNA FLJ43210 fis, clone FEBRA2020582	0	0	0	0	0	0	0	0	0	1	0	1
AC007461.1	Uncharacterized protein	0	0	0	0	0	0	0	0	0	1	0	1
AC008394.1	Uncharacterized protein	0	0	0	0	0	0	0	0	0	1	0	1
AC010536.1	Uncharacterized protein; cDNA FLJ45526 fis, clone BRTHA2027227	0	0	0	0	0	0	0	0	0	1	0	1
AC013269.5	Uncharacterized protein	1	1	1	0	0	1	1	1	1	1	1	9
AC016559.1	Uncharacterized protein	0	0	0	0	0	0	0	0	0	1	0	1
AC021218.2	Uncharacterized protein	0	0	0	0	0	0	0	0	0	1	0	1
AC021860.1	Uncharacterized protein	0	0	0	0	0	0	0	0	0	1	0	1
AC022431.2	Uncharacterized protein	0	0	0	0	0	0	0	0	0	1	0	1
AC025278.1	Uncharacterized protein	0	0	0	0	0	0	0	0	0	1	0	1
AC068987.1	HCG1997999; cDNA FLJ33996 fis, clone DFNES2008881	1	1	1	1	1	1	1	1	0	1	1	10
AC079602.1		0	0	0	0	0	0	0	0	0	1	0	1
AC079612.1	Uncharacterized protein; cDNA FLJ45964 fis, clone PLACE7014396	0	0	0	0	0	0	0	0	0	1	0	1
AC084121.16	Homo sapiens proline-rich protein 23C-like (LOC100133251), mRNA.	0	0	0	0	0	0	0	0	0	1	0	1
AC104667.3		0	0	0	0	0	0	0	0	0	1	0	1
AC105020.1	Uncharacterized protein; cDNA FLJ12988 fis, clone NT2RP3000080	0	0	0	0	0	0	0	0	0	1	0	1
AC106017.1	Uncharacterized protein	0	0	0	0	0	0	0	0	0	1	0	1
AC110781.3	Protein LOC100128374	0	0	0	0	0	0	0	0	0	1	0	1
AC127496.1	Uncharacterized protein	0	0	0	0	0	0	0	0	0	1	0	1
AC132186.1	CDNA FLJ27243 fis, clone SYN08134; Uncharacterized protein	0	0	0	0	0	0	0	0	0	1	0	1
AC132872.2	CDNA FLJ27256 fis, clone SYN09689; Uncharacterized protein	0	0	0	0	0	0	0	0	0	1	0	1
AC135178.1	HCG1985372; Uncharacterized protein; cDNA FLJ37541 fis, clone BRCAN2026340	0	0	0	0	0	0	0	0	0	1	0	1
AC135983.2	Protein LOC100996413	0	0	0	0	0	0	0	0	0	1	0	1
AC137932.1		1	1	1	0	0	1	1	1	0	0	1	7
AC139100.2	Uncharacterized protein	0	0	0	0	0	0	0	0	0	1	0	1
AC145676.2	Uncharacterized protein	0	0	0	0	0	0	0	0	0	1	0	1
AC174470.1		1	1	1	0	0	1	1	1	0	1	1	8
ACACB	acetyl-CoA carboxylase beta	1	1	1	1	1	1	1	1	0	1	1	10
ACER3	alkaline ceramidase 3	0	0	0	0	0	0	0	0	0	1	0	1
ACHE	acetylcholinesterase	1	1	1	0	0	1	1	1	0	0	1	7
ACOX1	acyl-CoA oxidase 1, palmitoyl	1	1	1	1	1	1	1	1	0	1	1	10
ACSBG1	acyl-CoA synthetase bubblegum family member 1	1	1	1	0	0	1	1	1	0	1	1	8
ACSL4	acyl-CoA synthetase long-chain family member 4	1	1	1	0	0	1	1	1	0	1	1	8
ACTG1	actin, gamma 1	0	0	0	1	1	0	0	0	0	0	0	2
ACTR1A	ARP1 actin-related protein 1 homolog A, centractin alpha (yeast)	1	1	1	0	0	1	1	1	0	1	1	8
ACTR2	ARP2 actin-related protein 2 homolog (yeast)	1	1	1	0	0	1	1	1	0	1	1	8
ACVR2A	activin A receptor, type IIA	1	1	1	0	0	1	1	1	0	1	1	8
ACVR2B	activin A receptor, type IIB	1	1	1	1	1	1	1	1	1	1	1	11
ADAMTS13	ADAM metallopeptidase with thrombospondin type 1 motif, 13	1	1	1	0	0	1	1	1	0	0	1	7
ADAMTS18	ADAM metallopeptidase with thrombospondin type 1 motif, 18	1	1	1	0	0	1	1	1	0	1	1	8
ADAMTS3	ADAM metallopeptidase with thrombospondin type 1 motif, 3	1	1	1	0	0	1	1	1	0	1	1	8
ADAMTS4	ADAM metallopeptidase with thrombospondin type 1 motif, 4	0	0	0	0	0	0	0	0	0	1	0	1
ADAMTS5	ADAM metallopeptidase with thrombospondin type 1 motif, 5	1	1	1	0	0	1	1	1	0	0	1	7
ADAMTSL3	ADAMTS-like 3	1	1	1	1	1	1	1	1	0	0	1	9
ADAP1	ArfGAP with dual PH domains 1	1	1	1	1	1	1	1	1	0	1	1	10
ADAR	adenosine deaminase, RNA-specific	0	0	0	0	0	0	0	0	0	1	0	1
ADARB2	adenosine deaminase, RNA-specific, B2 (non-functional)	0	0	0	0	0	0	0	0	0	1	0	1
ADAT2	adenosine deaminase, tRNA-specific 2	0	0	0	0	0	0	0	0	0	1	0	1
ADCK1	aarF domain containing kinase 1	0	0	0	0	0	0	0	0	0	1	0	1
ADCY2	adenylate cyclase 2 (brain)	0	0	0	0	0	0	0	0	0	1	0	1
ADCY5	adenylate cyclase 5	1	1	1	0	0	1	1	1	0	1	1	8
ADCY7	adenylate cyclase 7	0	0	0	0	0	0	0	0	0	1	0	1
ADCYAP1	adenylate cyclase activating polypeptide 1 (pituitary)	0	0	0	1	1	0	0	0	0	0	0	2
ADCYAP1R1	adenylate cyclase activating polypeptide 1 (pituitary) receptor type I	0	0	0	0	0	0	0	0	0	1	0	1
ADD1	adducin 1 (alpha)	0	0	0	1	1	0	0	0	0	1	0	3
ADD2	adducin 2 (beta)	0	0	0	0	0	0	0	0	0	1	0	1
ADH5	alcohol dehydrogenase 5 (class III), chi polypeptide	0	0	0	0	0	0	0	0	0	1	0	1
ADH7	alcohol dehydrogenase 7 (class IV), mu or sigma polypeptide	0	0	0	0	0	0	0	0	0	1	0	1
ADK	adenosine kinase	0	0	0	0	0	0	0	0	0	1	0	1
ADM2	adrenomedullin 2	0	0	0	0	0	0	0	0	0	1	0	1
ADNP	activity-dependent neuroprotector homeobox	0	0	0	1	1	0	0	0	0	0	0	2
ADNP2	ADNP homeobox 2	1	1	1	0	0	1	1	1	0	0	1	7
ADORA1	adenosine A1 receptor	0	0	0	0	0	0	0	0	0	1	0	1
ADORA2A	adenosine A2a receptor	1	1	1	0	0	1	1	1	0	1	1	8
ADORA2B	adenosine A2b receptor	0	0	0	0	0	0	0	0	0	1	0	1
ADPRH	ADP-ribosylarginine hydrolase	0	0	0	0	0	0	0	0	0	1	0	1
ADRA1B	adrenoceptor alpha 1B	0	0	0	0	0	0	0	0	0	1	0	1
ADRA1D	adrenoceptor alpha 1D	0	0	0	0	0	0	0	0	0	1	0	1
ADRA2A	adrenoceptor alpha 2A	0	0	0	0	0	0	0	0	0	1	0	1
ADRA2B	adrenoceptor alpha 2B	0	0	0	0	0	0	0	0	0	1	0	1
ADRB2	adrenoceptor beta 2, surface	1	1	1	0	0	1	1	1	0	0	1	7
ADRBK1	adrenergic, beta, receptor kinase 1	0	0	0	0	0	0	0	0	0	1	0	1
ADRBK2	adrenergic, beta, receptor kinase 2	0	0	0	0	0	0	0	0	0	1	0	1
AEBP2	AE binding protein 2	1	1	1	0	0	1	1	1	0	1	1	8
AFAP1	actin filament associated protein 1	0	0	0	0	0	0	0	0	0	1	0	1
AFF2	AF4/FMR2 family, member 2	0	0	0	0	0	0	0	0	0	1	0	1
AFF4	AF4/FMR2 family, member 4	1	1	1	1	1	1	1	1	0	0	1	9
AGA	aspartylglucosaminidase	0	0	0	0	0	0	0	0	0	1	0	1
AGAP1	ArfGAP with GTPase domain, ankyrin repeat and PH domain 1	0	0	0	0	0	0	0	0	0	1	0	1
AGAP2	ArfGAP with GTPase domain, ankyrin repeat and PH domain 2	0	0	0	0	0	0	0	0	0	1	0	1
AGAP2-AS1	AGAP2 antisense RNA 1	1	1	1	0	0	1	1	1	0	0	1	7
AGFG1	ArfGAP with FG repeats 1	0	0	0	1	1	0	0	0	0	0	0	2
AGFG2	ArfGAP with FG repeats 2	0	0	0	0	0	0	0	0	0	1	0	1
AGK	acylglycerol kinase	0	0	0	0	0	0	0	0	0	1	0	1
AGO1	argonaute RISC catalytic component 1	1	1	1	1	1	1	1	1	0	1	1	10
AGO2	argonaute RISC catalytic component 2	0	0	0	0	0	0	0	0	0	1	0	1
AGO3	argonaute RISC catalytic component 3	1	1	1	1	1	1	1	1	1	1	1	11
AGO4	argonaute RISC catalytic component 4	1	1	1	1	1	1	1	1	0	0	1	9
AGPAT3	1-acylglycerol-3-phosphate O-acyltransferase 3	1	1	1	1	1	1	1	1	0	1	1	10
AGPAT4	1-acylglycerol-3-phosphate O-acyltransferase 4	0	0	0	0	0	0	0	0	0	1	0	1
AGPAT6	1-acylglycerol-3-phosphate O-acyltransferase 6	0	0	0	0	0	0	0	0	0	1	0	1
AGPS	alkylglycerone phosphate synthase	0	0	0	0	0	0	0	0	0	1	0	1
AGRN	agrin	0	0	0	0	0	0	0	0	0	1	0	1
AGTPBP1	ATP/GTP binding protein 1	0	0	0	0	0	0	0	0	0	1	0	1
AGTRAP	angiotensin II receptor-associated protein	0	0	0	0	0	0	0	0	0	1	0	1
AHCTF1	AT hook containing transcription factor 1	0	0	0	0	0	0	0	0	0	1	0	1
AHCY	adenosylhomocysteinase	0	0	0	0	0	0	0	0	0	1	0	1
AHCYL1	adenosylhomocysteinase-like 1	0	0	0	0	0	0	0	0	0	1	0	1
AHCYL2	adenosylhomocysteinase-like 2	1	1	1	0	0	1	1	1	0	1	1	8
AHNAK2	AHNAK nucleoprotein 2	1	1	1	0	0	1	1	1	0	0	1	7
AHRR	aryl-hydrocarbon receptor repressor	0	0	0	0	0	0	0	0	0	1	0	1
AHSA1	AHA1, activator of heat shock 90kDa protein ATPase homolog 1 (yeast)	0	0	0	0	0	0	0	0	0	1	0	1
AHSA2	AHA1, activator of heat shock 90kDa protein ATPase homolog 2 (yeast)	0	0	0	1	1	0	0	0	0	0	0	2
AICDA	activation-induced cytidine deaminase	0	0	0	0	0	0	0	0	0	1	0	1
AIFM1	apoptosis-inducing factor, mitochondrion-associated, 1	1	1	1	1	1	1	1	1	1	1	1	11
AIG1	androgen-induced 1	0	0	0	0	0	0	0	0	0	1	0	1
AIM1	absent in melanoma 1	0	0	0	0	0	0	0	0	0	1	0	1
AIP	aryl hydrocarbon receptor interacting protein	0	0	0	0	0	0	0	0	0	1	0	1
AIRE	autoimmune regulator	0	0	0	0	0	0	0	0	0	1	0	1
AJAP1	adherens junctions associated protein 1	0	0	0	0	0	0	0	0	0	1	0	1
AJUBA	ajuba LIM protein	0	0	0	1	1	0	0	0	0	0	0	2
AK2	adenylate kinase 2	0	0	0	1	1	0	0	0	0	0	0	2
AK3	adenylate kinase 3	0	0	0	0	0	0	0	0	0	1	0	1
AK4	adenylate kinase 4	1	1	1	0	0	1	1	1	1	1	1	9
AK5	adenylate kinase 5	0	0	0	0	0	0	0	0	0	1	0	1
AKAP1	A kinase (PRKA) anchor protein 1	0	0	0	0	0	0	0	0	0	1	0	1
AKAP11	A kinase (PRKA) anchor protein 11	1	1	1	0	0	1	1	1	0	1	1	8
AKAP12	A kinase (PRKA) anchor protein 12	1	1	1	1	1	1	1	1	0	1	1	10
AKAP13	A kinase (PRKA) anchor protein 13	0	0	0	1	1	0	0	0	0	0	0	2
AKAP17A	A kinase (PRKA) anchor protein 17A	0	0	0	0	0	0	0	0	0	1	0	1
AKAP2	A kinase (PRKA) anchor protein 2	0	0	0	1	1	0	0	0	0	0	0	2
AKAP6	A kinase (PRKA) anchor protein 6	0	0	0	0	0	0	0	0	0	1	0	1
AKIRIN1	akirin 1	1	1	1	0	0	1	1	1	1	1	1	9
AKIRIN2	akirin 2	0	0	0	1	1	0	0	0	0	0	0	2
AKNA	AT-hook transcription factor	0	0	0	0	0	0	0	0	0	1	0	1
AKR7A2	aldo-keto reductase family 7, member A2 (aflatoxin aldehyde reductase)	0	0	0	0	0	0	0	0	0	1	0	1
AKR7L	aldo-keto reductase family 7-like	0	0	0	0	0	0	0	0	0	1	0	1
AKT2	v-akt murine thymoma viral oncogene homolog 2	0	0	0	0	0	0	0	0	0	1	0	1
AKT3	v-akt murine thymoma viral oncogene homolog 3	1	1	1	0	0	1	1	1	1	1	1	9
AL021546.6	Glutamyl-tRNA(Gln) amidotransferase subunit C, mitochondrial	0	0	0	0	0	0	0	0	0	1	0	1
AL136115.1	HCG2032337; PRO1848; Uncharacterized protein	0	0	0	0	0	0	0	0	0	1	0	1
AL163636.6	Homo sapiens ribonuclease, RNase A family, 4 (RNASE4), transcript variant 4, mRNA.	1	1	1	0	0	1	1	1	0	0	1	7
AL354898.1		0	0	0	0	0	0	0	0	0	1	0	1
AL354993.1	Cell growth-inhibiting protein 7; HCG1784586; Uncharacterized protein	0	0	0	0	0	0	0	0	0	1	0	1
AL355390.1	Uncharacterized protein	0	0	0	0	0	0	0	0	0	1	0	1
AL391421.1	Uncharacterized protein; cDNA FLJ43696 fis, clone TBAES2007964	1	1	1	0	0	1	1	1	0	1	1	8
AL590452.1	Uncharacterized protein	0	0	0	0	0	0	0	0	0	1	0	1
AL590483.1	Uncharacterized protein; cDNA FLJ42623 fis, clone BRACE3015894	0	0	0	0	0	0	0	0	0	1	0	1
ALAD	aminolevulinate dehydratase	1	1	1	1	1	1	1	1	0	0	1	9
ALDH1A3	aldehyde dehydrogenase 1 family, member A3	0	0	0	0	0	0	0	0	0	1	0	1
ALDH2	aldehyde dehydrogenase 2 family (mitochondrial)	0	0	0	0	0	0	0	0	0	1	0	1
ALDH3A2	aldehyde dehydrogenase 3 family, member A2	0	0	0	0	0	0	0	0	0	1	0	1
ALDH3B2	aldehyde dehydrogenase 3 family, member B2	0	0	0	0	0	0	0	0	0	1	0	1
ALDOA	aldolase A, fructose-bisphosphate	0	0	0	0	0	0	0	0	0	1	0	1
ALDOB	aldolase B, fructose-bisphosphate	0	0	0	0	0	0	0	0	0	1	0	1
ALG1	ALG1, chitobiosyldiphosphodolichol beta-mannosyltransferase	0	0	0	0	0	0	0	0	0	1	0	1
ALG9	ALG9, alpha-1,2-mannosyltransferase	0	0	0	1	1	0	0	0	0	0	0	2
ALK	anaplastic lymphoma receptor tyrosine kinase	0	0	0	0	0	0	0	0	0	1	0	1
ALKBH3	alkB, alkylation repair homolog 3 (E. coli)	0	0	0	0	0	0	0	0	0	1	0	1
ALOX12	arachidonate 12-lipoxygenase	1	1	1	0	0	1	1	1	0	1	1	8
ALOX15	arachidonate 15-lipoxygenase	0	0	0	0	0	0	0	0	0	1	0	1
ALPK3	alpha-kinase 3	0	0	0	0	0	0	0	0	0	1	0	1
ALS2	amyotrophic lateral sclerosis 2 (juvenile)	0	0	0	0	0	0	0	0	0	1	0	1
ALX1	ALX homeobox 1	0	0	0	0	0	0	0	0	0	1	0	1
ALX4	ALX homeobox 4	1	1	1	0	0	1	1	1	0	1	1	8
AMACR	alpha-methylacyl-CoA racemase	0	0	0	0	0	0	0	0	0	1	0	1
AMBRA1	autophagy/beclin-1 regulator 1	0	0	0	0	0	0	0	0	0	1	0	1
AMD1	adenosylmethionine decarboxylase 1	0	0	0	0	0	0	0	0	0	1	0	1
AMDHD2	amidohydrolase domain containing 2	0	0	0	0	0	0	0	0	0	1	0	1
AMER1	APC membrane recruitment protein 1	1	1	1	0	0	1	1	1	0	1	1	8
AMER3	APC membrane recruitment protein 3	0	0	0	0	0	0	0	0	0	1	0	1
AMIGO1	adhesion molecule with Ig-like domain 1	1	1	1	0	0	1	1	1	0	1	1	8
AMIGO3	adhesion molecule with Ig-like domain 3	1	1	1	0	0	1	1	1	0	0	1	7
AMMECR1	Alport syndrome, mental retardation, midface hypoplasia and elliptocytosis chromosomal region gene 1	1	1	1	1	1	1	1	1	0	0	1	9
AMMECR1L	AMMECR1-like	1	1	1	0	0	1	1	1	0	0	1	7
AMN	amnion associated transmembrane protein	0	0	0	0	0	0	0	0	0	1	0	1
AMOT	angiomotin	1	1	1	1	1	1	1	1	0	0	1	9
AMOTL1	angiomotin like 1	1	1	1	0	0	1	1	1	0	0	1	7
AMOTL2	angiomotin like 2	0	0	0	0	0	0	0	0	0	1	0	1
AMPD3	adenosine monophosphate deaminase 3	0	0	0	0	0	0	0	0	0	1	0	1
AMT	aminomethyltransferase	0	0	0	0	0	0	0	0	0	1	0	1
ANAPC13	anaphase promoting complex subunit 13	0	0	0	0	0	0	0	0	0	1	0	1
ANAPC15	anaphase promoting complex subunit 15	0	0	0	0	0	0	0	0	0	1	0	1
ANGEL1	angel homolog 1 (Drosophila)	1	1	1	0	0	1	1	1	0	1	1	8
ANK1	ankyrin 1, erythrocytic	0	0	0	1	1	0	0	0	0	1	0	3
ANK3	ankyrin 3, node of Ranvier (ankyrin G)	0	0	0	1	1	0	0	0	0	0	0	2
ANKFN1	ankyrin-repeat and fibronectin type III domain containing 1	0	0	0	0	0	0	0	0	0	1	0	1
ANKFY1	ankyrin repeat and FYVE domain containing 1	0	0	0	1	1	0	0	0	0	1	0	3
ANKFY1	ankyrin repeat and FYVE domain containing 1	0	0	0	0	0	0	0	0	0	1	0	1
ANKH	ANKH inorganic pyrophosphate transport regulator	0	0	0	0	0	0	0	0	0	1	0	1
ANKIB1	ankyrin repeat and IBR domain containing 1	1	1	1	1	1	1	1	1	0	0	1	9
ANKMY1	ankyrin repeat and MYND domain containing 1	0	0	0	0	0	0	0	0	0	1	0	1
ANKRD13B	ankyrin repeat domain 13B	1	1	1	0	0	1	1	1	1	1	1	9
ANKRD17	ankyrin repeat domain 17	0	0	0	0	0	0	0	0	0	1	0	1
ANKRD32	ankyrin repeat domain 32	0	0	0	0	0	0	0	0	0	1	0	1
ANKRD33B	ankyrin repeat domain 33B	1	1	1	0	0	1	1	1	0	1	1	8
ANKRD34A	ankyrin repeat domain 34A	1	1	1	0	0	1	1	1	0	1	1	8
ANKRD39	ankyrin repeat domain 39	0	0	0	0	0	0	0	0	0	1	0	1
ANKRD40	ankyrin repeat domain 40	1	1	1	0	0	1	1	1	0	0	1	7
ANKRD42	ankyrin repeat domain 42	0	0	0	1	1	0	0	0	0	0	0	2
ANKRD42	ankyrin repeat domain 42	0	0	0	0	0	0	0	0	0	1	0	1
ANKRD46	ankyrin repeat domain 46	0	0	0	0	0	0	0	0	0	1	0	1
ANKRD50	ankyrin repeat domain 50	0	0	0	0	0	0	0	0	0	1	0	1
ANKRD52	ankyrin repeat domain 52	0	0	0	1	1	0	0	0	0	1	0	3
ANKRD53	ankyrin repeat domain 53	0	0	0	0	0	0	0	0	0	1	0	1
ANKRD9	ankyrin repeat domain 9	0	0	0	0	0	0	0	0	0	1	0	1
ANKS1A	ankyrin repeat and sterile alpha motif domain containing 1A	1	1	1	0	0	1	1	1	1	1	1	9
ANLN	anillin, actin binding protein	1	1	1	0	0	1	1	1	1	1	1	9
ANO3	anoctamin 3	1	1	1	1	1	1	1	1	0	0	1	9
ANP32B	acidic (leucine-rich) nuclear phosphoprotein 32 family, member B	0	0	0	0	0	0	0	0	0	1	0	1
ANP32E	acidic (leucine-rich) nuclear phosphoprotein 32 family, member E	0	0	0	0	0	0	0	0	0	1	0	1
ANXA11	annexin A11	1	1	1	0	0	1	1	1	0	1	1	8
AOC1	amine oxidase, copper containing 1	1	1	1	0	0	1	1	1	0	0	1	7
AOC3	amine oxidase, copper containing 3	0	0	0	0	0	0	0	0	0	1	0	1
AP000322.53		0	0	0	0	0	0	0	0	0	1	0	1
AP000322.54	Homo sapiens uncharacterized protein ENSP00000386791 (LOC101928147), mRNA.	0	0	0	0	0	0	0	0	0	1	0	1
AP000350.4	Uncharacterized protein	0	0	0	0	0	0	0	0	0	1	0	1
AP000867.1		0	0	0	0	0	0	0	0	0	1	0	1
AP003733.1	Uncharacterized protein; cDNA FLJ36460 fis, clone THYMU2014801	0	0	0	0	0	0	0	0	0	1	0	1
AP003774.4	HCG1652096, isoform CRA_a; Uncharacterized protein; cDNA FLJ37045 fis, clone BRACE2012185	0	0	0	0	0	0	0	0	0	1	0	1
AP005482.1	Uncharacterized protein	0	0	0	0	0	0	0	0	0	1	0	1
AP1B1	adaptor-related protein complex 1, beta 1 subunit	0	0	0	0	0	0	0	0	0	1	0	1
AP1S2	adaptor-related protein complex 1, sigma 2 subunit	0	0	0	0	0	0	0	0	0	1	0	1
AP1S3	adaptor-related protein complex 1, sigma 3 subunit	0	0	0	0	0	0	0	0	0	1	0	1
AP2A1	adaptor-related protein complex 2, alpha 1 subunit	1	1	1	0	0	1	1	1	0	0	1	7
AP2A2	adaptor-related protein complex 2, alpha 2 subunit	0	0	0	0	0	0	0	0	0	1	0	1
AP2B1	adaptor-related protein complex 2, beta 1 subunit	1	1	1	0	0	1	1	1	0	1	1	8
AP3B1	adaptor-related protein complex 3, beta 1 subunit	0	0	0	0	0	0	0	0	0	1	0	1
AP3D1	adaptor-related protein complex 3, delta 1 subunit	0	0	0	0	0	0	0	0	1	0	0	1
AP3M1	adaptor-related protein complex 3, mu 1 subunit	1	1	1	1	1	1	1	1	0	1	1	10
AP3M2	adaptor-related protein complex 3, mu 2 subunit	0	0	0	0	0	0	0	0	0	1	0	1
AP3S2	adaptor-related protein complex 3, sigma 2 subunit	0	0	0	0	0	0	0	0	0	1	0	1
AP5M1	adaptor-related protein complex 5, mu 1 subunit	0	0	0	0	0	0	0	0	0	1	0	1
AP5S1	adaptor-related protein complex 5, sigma 1 subunit	0	0	0	0	0	0	0	0	0	1	0	1
AP5Z1	adaptor-related protein complex 5, zeta 1 subunit	0	0	0	0	0	0	0	0	0	1	0	1
APAF1	apoptotic peptidase activating factor 1	0	0	0	0	0	0	0	0	0	1	0	1
APBA1	amyloid beta (A4) precursor protein-binding, family A, member 1	0	0	0	1	1	0	0	0	0	1	0	3
APC	adenomatous polyposis coli	1	1	1	0	0	1	1	1	0	1	1	8
APCDD1	adenomatosis polyposis coli down-regulated 1	0	0	0	0	0	0	0	0	0	1	0	1
APLF	aprataxin and PNKP like factor	0	0	0	0	0	0	0	0	0	1	0	1
APLN	apelin	1	1	1	0	0	1	1	1	1	1	1	9
APOA4	apolipoprotein A-IV	0	0	0	0	0	0	0	0	0	1	0	1
APOBEC3A	apolipoprotein B mRNA editing enzyme, catalytic polypeptide-like 3A	0	0	0	0	0	0	0	0	0	1	0	1
APOBEC3B	apolipoprotein B mRNA editing enzyme, catalytic polypeptide-like 3B	0	0	0	0	0	0	0	0	0	1	0	1
APOBEC3F	apolipoprotein B mRNA editing enzyme, catalytic polypeptide-like 3F	0	0	0	0	0	0	0	0	0	1	0	1
APOC3	apolipoprotein C-III	0	0	0	0	0	0	0	0	0	1	0	1
APOL6	apolipoprotein L, 6	0	0	0	0	0	0	0	0	0	1	0	1
APOOL	apolipoprotein O-like	0	0	0	0	0	0	0	0	0	1	0	1
APOPT1	apoptogenic 1, mitochondrial	0	0	0	0	0	0	0	0	0	1	0	1
APP	amyloid beta (A4) precursor protein	1	1	1	0	0	1	1	1	0	1	1	8
APPL1	adaptor protein, phosphotyrosine interaction, PH domain and leucine zipper containing 1	0	0	0	1	1	0	0	0	0	0	0	2
APTX	aprataxin	0	0	0	0	0	0	0	0	0	1	0	1
AQP11	aquaporin 11	1	1	1	1	1	1	1	1	1	1	1	11
AQP2	aquaporin 2 (collecting duct)	0	0	0	0	0	0	0	0	0	1	0	1
AQP4	aquaporin 4	0	0	0	0	0	0	0	0	0	1	0	1
AQP6	aquaporin 6, kidney specific	0	0	0	0	0	0	0	0	0	1	0	1
AR	androgen receptor	0	0	0	0	0	0	0	0	0	1	0	1
ARAP2	ArfGAP with RhoGAP domain, ankyrin repeat and PH domain 2	0	0	0	0	0	0	0	0	0	1	0	1
ARCN1	archain 1	0	0	0	0	0	0	0	0	0	1	0	1
AREL1	apoptosis resistant E3 ubiquitin protein ligase 1	1	1	1	0	0	1	1	1	0	1	1	8
ARF3	ADP-ribosylation factor 3	0	0	0	0	0	0	0	0	0	1	0	1
ARFGAP2	ADP-ribosylation factor GTPase activating protein 2	1	1	1	0	0	1	1	1	0	1	1	8
ARFRP1	ADP-ribosylation factor related protein 1	0	0	0	0	0	0	0	0	0	1	0	1
ARHGAP10	Rho GTPase activating protein 10	0	0	0	0	0	0	0	0	0	1	0	1
ARHGAP11A	Rho GTPase activating protein 11A	0	0	0	0	0	0	0	0	0	1	0	1
ARHGAP17	Rho GTPase activating protein 17	1	1	1	1	1	1	1	1	0	1	1	10
ARHGAP18	Rho GTPase activating protein 18	1	1	1	0	0	1	1	1	0	0	1	7
ARHGAP19	Rho GTPase activating protein 19	0	0	0	1	1	0	0	0	0	0	0	2
ARHGAP19-SLIT1	ARHGAP19-SLIT1 readthrough (NMD candidate)	0	0	0	0	0	0	0	0	0	1	0	1
ARHGAP20	Rho GTPase activating protein 20	1	1	1	0	0	1	1	1	1	1	1	9
ARHGAP24	Rho GTPase activating protein 24	0	0	0	0	0	0	0	0	0	1	0	1
ARHGAP26	Rho GTPase activating protein 26	1	1	1	0	0	1	1	1	0	1	1	8
ARHGAP28	Rho GTPase activating protein 28	0	0	0	0	0	0	0	0	0	1	0	1
ARHGAP29	Rho GTPase activating protein 29	0	0	0	0	0	0	0	0	0	1	0	1
ARHGAP31	Rho GTPase activating protein 31	0	0	0	0	0	0	0	0	0	1	0	1
ARHGAP32	Rho GTPase activating protein 32	0	0	0	0	0	0	0	0	0	1	0	1
ARHGAP35	Rho GTPase activating protein 35	1	1	1	0	0	1	1	1	0	1	1	8
ARHGAP39	Rho GTPase activating protein 39	0	0	0	0	0	0	0	0	0	1	0	1
ARHGAP42	Rho GTPase activating protein 42	1	1	1	0	0	1	1	1	0	1	1	8
ARHGAP44	Rho GTPase activating protein 44	0	0	0	0	0	0	0	0	0	1	0	1
ARHGAP5	Rho GTPase activating protein 5	1	1	1	1	1	1	1	1	0	1	1	10
ARHGDIA	Rho GDP dissociation inhibitor (GDI) alpha	1	1	1	0	0	1	1	1	0	0	1	7
ARHGEF10	Rho guanine nucleotide exchange factor (GEF) 10	0	0	0	0	0	0	0	0	0	1	0	1
ARHGEF11	Rho guanine nucleotide exchange factor (GEF) 11	0	0	0	0	0	0	0	0	0	1	0	1
ARHGEF12	Rho guanine nucleotide exchange factor (GEF) 12	0	0	0	0	0	0	0	0	0	1	0	1
ARHGEF16	Rho guanine nucleotide exchange factor (GEF) 16	0	0	0	0	0	0	0	0	0	1	0	1
ARHGEF19	Rho guanine nucleotide exchange factor (GEF) 19	0	0	0	0	0	0	0	0	0	1	0	1
ARHGEF2	Rho/Rac guanine nucleotide exchange factor (GEF) 2	0	0	0	0	0	0	0	0	0	1	0	1
ARHGEF37	Rho guanine nucleotide exchange factor (GEF) 37	0	0	0	0	0	0	0	0	0	1	0	1
ARHGEF39	Rho guanine nucleotide exchange factor (GEF) 39	1	1	1	0	0	1	1	1	0	0	1	7
ARHGEF4	Rho guanine nucleotide exchange factor (GEF) 4	0	0	0	0	0	0	0	0	0	1	0	1
ARHGEF5	Rho guanine nucleotide exchange factor (GEF) 5	0	0	0	0	0	0	0	0	0	1	0	1
ARID2	AT rich interactive domain 2 (ARID, RFX-like)	0	0	0	1	1	0	0	0	0	0	0	2
ARID3A	AT rich interactive domain 3A (BRIGHT-like)	0	0	0	0	0	0	0	0	0	1	0	1
ARID4A	AT rich interactive domain 4A (RBP1-like)	0	0	0	1	1	0	0	0	0	0	0	2
ARID5B	AT rich interactive domain 5B (MRF1-like)	0	0	0	0	0	0	0	0	0	1	0	1
ARIH1	ariadne RBR E3 ubiquitin protein ligase 1	1	1	1	1	1	1	1	1	0	0	1	9
ARIH2	ariadne RBR E3 ubiquitin protein ligase 2	0	0	0	1	1	0	0	0	0	0	0	2
ARL10	ADP-ribosylation factor-like 10	1	1	1	0	0	1	1	1	0	1	1	8
ARL11	ADP-ribosylation factor-like 11	0	0	0	0	0	0	0	0	0	1	0	1
ARL2	ADP-ribosylation factor-like 2	1	1	1	0	0	1	1	1	1	1	1	9
ARL3	ADP-ribosylation factor-like 3	1	1	1	0	0	1	1	1	0	1	1	8
ARL5A	ADP-ribosylation factor-like 5A	0	0	0	0	0	0	0	0	0	1	0	1
ARL5B	ADP-ribosylation factor-like 5B	1	1	1	0	0	1	1	1	0	1	1	8
ARL5C	ADP-ribosylation factor-like 5C	0	0	0	0	0	0	0	0	0	1	0	1
ARL8A	ADP-ribosylation factor-like 8A	0	0	0	1	1	0	0	0	0	0	0	2
ARL8B	ADP-ribosylation factor-like 8B	0	0	0	0	0	0	0	0	0	1	0	1
ARMC1	armadillo repeat containing 1	0	0	0	1	1	0	0	0	0	1	0	3
ARMC10	armadillo repeat containing 10	0	0	0	0	0	0	0	0	0	1	0	1
ARMC12	armadillo repeat containing 12	1	1	1	0	0	1	1	1	0	0	1	7
ARMC3	armadillo repeat containing 3	0	0	0	0	0	0	0	0	0	1	0	1
ARMC5	armadillo repeat containing 5	1	1	1	0	0	1	1	1	0	0	1	7
ARMC8	armadillo repeat containing 8	1	1	1	1	1	1	1	1	0	0	1	9
ARMCX1	armadillo repeat containing, X-linked 1	0	0	0	0	0	0	0	0	0	1	0	1
ARMCX2	armadillo repeat containing, X-linked 2	1	1	1	0	0	1	1	1	0	0	1	7
ARNT	aryl hydrocarbon receptor nuclear translocator	0	0	0	1	1	0	0	0	0	0	0	2
ARNTL2	aryl hydrocarbon receptor nuclear translocator-like 2	0	0	0	0	0	0	0	0	0	1	0	1
ARPC1B	actin related protein 2/3 complex, subunit 1B, 41kDa	0	0	0	0	0	0	0	0	0	1	0	1
ARPC2	actin related protein 2/3 complex, subunit 2, 34kDa	0	0	0	0	0	0	0	0	0	1	0	1
ARPC5L	actin related protein 2/3 complex, subunit 5-like	0	0	0	1	1	0	0	0	0	0	0	2
ARPP19	cAMP-regulated phosphoprotein, 19kDa	1	1	1	0	0	1	1	1	1	1	1	9
ARPP21	cAMP-regulated phosphoprotein, 21kDa	1	1	1	0	0	1	1	1	0	0	1	7
ARRB1	arrestin, beta 1	0	0	0	0	0	0	0	0	0	1	0	1
ARRDC4	arrestin domain containing 4	1	1	1	0	0	1	1	1	0	1	1	8
ARSA	arylsulfatase A	0	0	0	0	0	0	0	0	0	1	0	1
ARSB	arylsulfatase B	0	0	0	0	0	0	0	0	0	1	0	1
ARSE	arylsulfatase E (chondrodysplasia punctata 1)	0	0	0	0	0	0	0	0	0	1	0	1
ASAP1	ArfGAP with SH3 domain, ankyrin repeat and PH domain 1	0	0	0	0	0	0	0	0	0	1	0	1
ASB1	ankyrin repeat and SOCS box containing 1	0	0	0	0	0	0	0	0	0	1	0	1
ASB12	ankyrin repeat and SOCS box containing 12	0	0	0	0	0	0	0	0	0	1	0	1
ASB5	ankyrin repeat and SOCS box containing 5	0	0	0	0	0	0	0	0	0	1	0	1
ASB6	ankyrin repeat and SOCS box containing 6	0	0	0	0	0	0	0	0	1	1	0	2
ASB7	ankyrin repeat and SOCS box containing 7	1	1	1	0	0	1	1	1	0	0	1	7
ASCC1	activating signal cointegrator 1 complex subunit 1	0	0	0	0	0	0	0	0	0	1	0	1
ASCL2	achaete-scute complex homolog 2 (Drosophila)	0	0	0	0	0	0	0	0	0	1	0	1
ASGR2	asialoglycoprotein receptor 2	0	0	0	0	0	0	0	0	0	1	0	1
ASH1L	ash1 (absent, small, or homeotic)-like (Drosophila)	1	1	1	1	1	1	1	1	0	1	1	10
ASIC1	acid-sensing (proton-gated) ion channel 1	0	0	0	1	1	0	0	0	0	1	0	3
ASIC4	acid-sensing (proton-gated) ion channel family member 4	0	0	0	0	0	0	0	0	0	1	0	1
ASPH	aspartate beta-hydroxylase	0	0	0	0	0	0	0	0	0	1	0	1
ASPRV1	aspartic peptidase, retroviral-like 1	0	0	0	0	0	0	0	0	0	1	0	1
ASTN1	astrotactin 1	0	0	0	0	0	0	0	0	0	1	0	1
ASTN2	astrotactin 2	0	0	0	0	0	0	0	0	0	1	0	1
ASXL2	additional sex combs like 2 (Drosophila)	0	0	0	0	0	0	0	0	0	1	0	1
ASXL3	additional sex combs like 3 (Drosophila)	0	0	0	0	0	0	0	0	0	1	0	1
ATAD2B	ATPase family, AAA domain containing 2B	0	0	0	1	1	0	0	0	0	0	0	2
ATAD5	ATPase family, AAA domain containing 5	0	0	0	0	0	0	0	0	0	1	0	1
ATCAY	ataxia, cerebellar, Cayman type	0	0	0	0	0	0	0	0	0	1	0	1
ATF2	activating transcription factor 2	0	0	0	0	0	0	0	0	0	1	0	1
ATF6	activating transcription factor 6	1	1	1	0	0	1	1	1	0	1	1	8
ATF6B	activating transcription factor 6 beta	0	0	0	0	0	0	0	0	0	1	0	1
ATF7IP2	activating transcription factor 7 interacting protein 2	1	1	1	0	0	1	1	1	0	0	1	7
ATG10	autophagy related 10	0	0	0	0	0	0	0	0	0	1	0	1
ATG13	autophagy related 13	1	1	1	0	0	1	1	1	0	1	1	8
ATG14	autophagy related 14	1	1	1	0	0	1	1	1	0	0	1	7
ATG2A	autophagy related 2A	0	0	0	0	0	0	0	0	0	1	0	1
ATG2B	autophagy related 2B	0	0	0	0	0	0	0	0	0	1	0	1
ATG4A	autophagy related 4A, cysteine peptidase	0	0	0	0	0	0	0	0	0	1	0	1
ATG4B	autophagy related 4B, cysteine peptidase	0	0	0	0	0	0	0	0	0	1	0	1
ATG7	autophagy related 7	0	0	0	0	0	0	0	0	0	1	0	1
ATG9A	autophagy related 9A	1	1	1	0	0	1	1	1	0	0	1	7
ATL2	atlastin GTPase 2	0	0	0	1	1	0	0	0	0	0	0	2
ATL3	atlastin GTPase 3	0	0	0	0	0	0	0	0	0	1	0	1
ATOH1	atonal homolog 1 (Drosophila)	0	0	0	0	0	0	0	0	1	1	0	2
ATOH8	atonal homolog 8 (Drosophila)	0	0	0	0	0	0	0	0	0	1	0	1
ATOX1	antioxidant 1 copper chaperone	0	0	0	0	0	0	0	0	0	1	0	1
ATP10A	ATPase, class V, type 10A	0	0	0	0	0	0	0	0	0	1	0	1
ATP10B	ATPase, class V, type 10B	1	1	1	0	0	1	1	1	0	0	1	7
ATP11A	ATPase, class VI, type 11A	0	0	0	0	0	0	0	0	0	1	0	1
ATP11B	ATPase, class VI, type 11B	0	0	0	0	0	0	0	0	0	1	0	1
ATP11C	ATPase, class VI, type 11C	0	0	0	0	0	0	0	0	0	1	0	1
ATP13A3	ATPase type 13A3	1	1	1	1	1	1	1	1	0	0	1	9
ATP1B2	ATPase, Na+/K+ transporting, beta 2 polypeptide	0	0	0	1	1	0	0	0	0	1	0	3
ATP1B4	ATPase, Na+/K+ transporting, beta 4 polypeptide	1	1	1	0	0	1	1	1	0	1	1	8
ATP2A1	ATPase, Ca++ transporting, cardiac muscle, fast twitch 1	0	0	0	0	0	0	0	0	0	1	0	1
ATP2A2	ATPase, Ca++ transporting, cardiac muscle, slow twitch 2	0	0	0	0	0	0	0	0	0	1	0	1
ATP2B2	ATPase, Ca++ transporting, plasma membrane 2	1	1	1	0	0	1	1	1	0	0	1	7
ATP2B4	ATPase, Ca++ transporting, plasma membrane 4	0	0	0	0	0	0	0	0	0	1	0	1
ATP4B	ATPase, H+/K+ exchanging, beta polypeptide	0	0	0	0	0	0	0	0	0	1	0	1
ATP5F1	ATP synthase, H+ transporting, mitochondrial Fo complex, subunit B1	0	0	0	0	0	0	0	0	0	1	0	1
ATP5G3	ATP synthase, H+ transporting, mitochondrial Fo complex, subunit C3 (subunit 9)	0	0	0	0	0	0	0	0	0	1	0	1
ATP5J2-PTCD1	ATP5J2-PTCD1 readthrough	0	0	0	0	0	0	0	0	1	1	0	2
ATP6V0E2	ATPase, H+ transporting V0 subunit e2	0	0	0	0	0	0	0	0	0	1	0	1
ATP6V1B2	ATPase, H+ transporting, lysosomal 56/58kDa, V1 subunit B2	1	1	1	0	0	1	1	1	0	0	1	7
ATP7A	ATPase, Cu++ transporting, alpha polypeptide	1	1	1	0	0	1	1	1	0	1	1	8
ATP8A1	ATPase, aminophospholipid transporter (APLT), class I, type 8A, member 1	0	0	0	0	0	0	0	0	0	1	0	1
ATP9A	ATPase, class II, type 9A	0	0	0	0	0	0	0	0	0	1	0	1
ATPAF1	ATP synthase mitochondrial F1 complex assembly factor 1	0	0	0	0	0	0	0	0	0	1	0	1
ATRNL1	attractin-like 1	0	0	0	0	0	0	0	0	0	1	0	1
ATRX	alpha thalassemia/mental retardation syndrome X-linked	0	0	0	0	0	0	0	0	0	1	0	1
ATXN1	ataxin 1	0	0	0	1	1	0	0	0	0	0	0	2
ATXN1L	ataxin 1-like	1	1	1	1	1	1	1	1	0	0	1	9
ATXN2	ataxin 2	1	1	1	0	0	1	1	1	0	1	1	8
ATXN2L	ataxin 2-like	0	0	0	0	0	0	0	0	0	1	0	1
ATXN7	ataxin 7	0	0	0	1	1	0	0	0	0	0	0	2
ATXN7L1	ataxin 7-like 1	1	1	1	1	1	1	1	1	0	1	1	10
ATXN7L2	ataxin 7-like 2	1	1	1	0	0	1	1	1	0	1	1	8
ATXN7L3	ataxin 7-like 3	1	1	1	0	0	1	1	1	0	1	1	8
ATXN7L3B	ataxin 7-like 3B	1	1	1	0	0	1	1	1	0	0	1	7
AURKB	aurora kinase B	0	0	0	0	0	0	0	0	0	1	0	1
AUTS2	autism susceptibility candidate 2	0	0	0	0	0	0	0	0	0	1	0	1
AVEN	apoptosis, caspase activation inhibitor	1	1	1	0	0	1	1	1	0	0	1	7
AVL9	AVL9 homolog (S. cerevisiase)	1	1	1	1	1	1	1	1	0	1	1	10
AWAT2	acyl-CoA wax alcohol acyltransferase 2	0	0	0	0	0	0	0	0	0	1	0	1
AXIN2	axin 2	1	1	1	1	1	1	1	1	0	0	1	9
B3GALNT1	beta-1,3-N-acetylgalactosaminyltransferase 1 (globoside blood group)	0	0	0	0	0	0	0	0	0	1	0	1
B3GALT1	UDP-Gal:betaGlcNAc beta 1,3-galactosyltransferase, polypeptide 1	1	1	1	0	0	1	1	1	1	1	1	9
B3GALT5	UDP-Gal:betaGlcNAc beta 1,3-galactosyltransferase, polypeptide 5	0	0	0	0	0	0	0	0	0	1	0	1
B3GAT1	beta-1,3-glucuronyltransferase 1 (glucuronosyltransferase P)	0	0	0	0	0	0	0	0	0	1	0	1
B3GAT2	beta-1,3-glucuronyltransferase 2 (glucuronosyltransferase S)	0	0	0	0	0	0	0	0	0	1	0	1
B3GNT3	UDP-GlcNAc:betaGal beta-1,3-N-acetylglucosaminyltransferase 3	0	0	0	0	0	0	0	0	0	1	0	1
B3GNT7	UDP-GlcNAc:betaGal beta-1,3-N-acetylglucosaminyltransferase 7	0	0	0	0	0	0	0	0	0	1	0	1
B4GALNT3	beta-1,4-N-acetyl-galactosaminyl transferase 3	1	1	1	0	0	1	1	1	0	0	1	7
B4GALNT4	beta-1,4-N-acetyl-galactosaminyl transferase 4	0	0	0	0	0	0	0	0	0	1	0	1
B4GALT1	UDP-Gal:betaGlcNAc beta 1,4- galactosyltransferase, polypeptide 1	1	1	1	0	0	1	1	1	0	1	1	8
B4GALT2	UDP-Gal:betaGlcNAc beta 1,4- galactosyltransferase, polypeptide 2	0	0	0	0	0	0	0	0	0	1	0	1
B4GALT4	UDP-Gal:betaGlcNAc beta 1,4- galactosyltransferase, polypeptide 4	0	0	0	0	0	0	0	0	0	1	0	1
B4GALT7	xylosylprotein beta 1,4-galactosyltransferase, polypeptide 7	0	0	0	0	0	0	0	0	0	1	0	1
BAAT	bile acid CoA: amino acid N-acyltransferase (glycine N-choloyltransferase)	0	0	0	0	0	0	0	0	0	1	0	1
BACE1	beta-site APP-cleaving enzyme 1	1	1	1	0	0	1	1	1	0	0	1	7
BACE2	beta-site APP-cleaving enzyme 2	1	1	1	0	0	1	1	1	0	0	1	7
BACH2	BTB and CNC homology 1, basic leucine zipper transcription factor 2	1	1	1	1	1	1	1	1	0	1	1	10
BAG2	BCL2-associated athanogene 2	0	0	0	0	0	0	0	0	0	1	0	1
BAG3	BCL2-associated athanogene 3	0	0	0	0	0	0	0	0	0	1	0	1
BAG4	BCL2-associated athanogene 4	1	1	1	0	0	1	1	1	0	1	1	8
BAG5	BCL2-associated athanogene 5	1	1	1	0	0	1	1	1	0	0	1	7
BAI3	brain-specific angiogenesis inhibitor 3	0	0	0	1	1	0	0	0	0	0	0	2
BAK1	BCL2-antagonist/killer 1	0	0	0	1	1	0	0	0	0	0	0	2
BAMBI	BMP and activin membrane-bound inhibitor	0	0	0	0	0	0	0	0	0	1	0	1
BAZ2A	bromodomain adjacent to zinc finger domain, 2A	1	1	1	1	1	1	1	1	0	1	1	10
BAZ2B	bromodomain adjacent to zinc finger domain, 2B	0	0	0	1	1	0	0	0	0	0	0	2
BBS1	Bardet-Biedl syndrome 1	0	0	0	0	0	0	0	0	0	1	0	1
BCAP29	B-cell receptor-associated protein 29	0	0	0	0	0	0	0	0	0	1	0	1
BCAT2	branched chain amino-acid transaminase 2, mitochondrial	0	0	0	1	1	0	0	0	0	0	0	2
BCKDK	branched chain ketoacid dehydrogenase kinase	0	0	0	1	1	0	0	0	0	0	0	2
BCL10	B-cell CLL/lymphoma 10	0	0	0	0	0	0	0	0	0	1	0	1
BCL11B	B-cell CLL/lymphoma 11B (zinc finger protein)	1	1	1	0	0	1	1	1	0	1	1	8
BCL2	B-cell CLL/lymphoma 2	1	1	1	0	0	1	1	1	1	1	1	9
BCL2L1	BCL2-like 1	0	0	0	0	0	0	0	0	0	1	0	1
BCL2L12	BCL2-like 12 (proline rich)	0	0	0	0	0	0	0	0	0	1	0	1
BCL2L13	BCL2-like 13 (apoptosis facilitator)	0	0	0	1	1	0	0	0	0	1	0	3
BCL2L14	BCL2-like 14 (apoptosis facilitator)	0	0	0	0	0	0	0	0	0	1	0	1
BCL2L15	BCL2-like 15	0	0	0	0	0	0	0	0	0	1	0	1
BCL2L2	BCL2-like 2	1	1	1	1	1	1	1	1	0	0	1	9
BCL2L2-PABPN1	BCL2L2-PABPN1 readthrough	0	0	0	0	0	0	0	0	0	1	0	1
BCL7A	B-cell CLL/lymphoma 7A	1	1	1	0	0	1	1	1	0	0	1	7
BCL7B	B-cell CLL/lymphoma 7B	0	0	0	0	0	0	0	0	0	1	0	1
BCL9	B-cell CLL/lymphoma 9	0	0	0	0	0	0	0	0	0	1	0	1
BCL9L	B-cell CLL/lymphoma 9-like	1	1	1	1	1	1	1	1	1	1	1	11
BCR	breakpoint cluster region	1	1	1	0	0	1	1	1	0	0	1	7
BDH2	3-hydroxybutyrate dehydrogenase, type 2	0	0	0	0	0	0	0	0	0	1	0	1
BDNF	brain-derived neurotrophic factor	1	1	1	1	1	1	1	1	0	1	1	10
BDP1	B double prime 1, subunit of RNA polymerase III transcription initiation factor IIIB	0	0	0	0	0	0	0	0	0	1	0	1
BEST3	bestrophin 3	0	0	0	0	0	0	0	0	0	1	0	1
BEST4	bestrophin 4	1	1	1	0	0	1	1	1	0	0	1	7
BFAR	bifunctional apoptosis regulator	1	1	1	0	0	1	1	1	0	0	1	7
BGLAP	bone gamma-carboxyglutamate (gla) protein	0	0	0	0	0	0	0	0	0	1	0	1
BHLHE22	basic helix-loop-helix family, member e22	0	0	0	0	0	0	0	0	0	1	0	1
BHLHE41	basic helix-loop-helix family, member e41	1	1	1	0	0	1	1	1	0	0	1	7
BHMT2	betaine--homocysteine S-methyltransferase 2	0	0	0	0	0	0	0	0	0	1	0	1
BICC1	bicaudal C homolog 1 (Drosophila)	0	0	0	0	0	0	0	0	0	1	0	1
BICD1	bicaudal D homolog 1 (Drosophila)	1	1	1	0	0	1	1	1	0	1	1	8
BICD2	bicaudal D homolog 2 (Drosophila)	0	0	0	0	0	0	0	0	0	1	0	1
BID	BH3 interacting domain death agonist	0	0	0	0	0	0	0	0	0	1	0	1
BIN1	bridging integrator 1	0	0	0	0	0	0	0	0	0	1	0	1
BIN3	bridging integrator 3	0	0	0	0	0	0	0	0	0	1	0	1
BIRC5	baculoviral IAP repeat containing 5	0	0	0	0	0	0	0	0	0	1	0	1
BLK	B lymphoid tyrosine kinase	0	0	0	0	0	0	0	0	0	1	0	1
BLMH	bleomycin hydrolase	0	0	0	1	1	0	0	0	0	0	0	2
BLOC1S4	biogenesis of lysosomal organelles complex-1, subunit 4, cappuccino	0	0	0	0	0	0	0	0	0	1	0	1
BLOC1S6	biogenesis of lysosomal organelles complex-1, subunit 6, pallidin	0	0	0	0	0	0	0	0	0	1	0	1
BMP8A	bone morphogenetic protein 8a	0	0	0	0	0	0	0	0	0	1	0	1
BMPER	BMP binding endothelial regulator	0	0	0	0	0	0	0	0	0	1	0	1
BMPR1A	bone morphogenetic protein receptor, type IA	1	1	1	0	0	1	1	1	1	1	1	9
BMPR2	bone morphogenetic protein receptor, type II (serine/threonine kinase)	0	0	0	0	0	0	0	0	0	1	0	1
BMS1	BMS1 ribosome biogenesis factor	0	0	0	0	0	0	0	0	0	1	0	1
BNC2	basonuclin 2	0	0	0	0	0	0	0	0	0	1	0	1
BNIP1	BCL2/adenovirus E1B 19kDa interacting protein 1	0	0	0	0	0	0	0	0	0	1	0	1
BOD1	biorientation of chromosomes in cell division 1	0	0	0	0	0	0	0	0	0	1	0	1
BOLA3	bolA family member 3	1	1	1	1	1	1	1	1	0	0	1	9
BPIFA1	BPI fold containing family A, member 1	1	1	1	0	0	1	1	1	0	0	1	7
BPIFA2	BPI fold containing family A, member 2	0	0	0	0	0	0	0	0	0	1	0	1
BPTF	bromodomain PHD finger transcription factor	1	1	1	0	0	1	1	1	1	1	1	9
BRAP	BRCA1 associated protein	0	0	0	0	0	0	0	0	0	1	0	1
BRI3BP	BRI3 binding protein	1	1	1	0	0	1	1	1	0	1	1	8
BRICD5	BRICHOS domain containing 5	0	0	0	0	0	0	0	0	0	1	0	1
BRPF3	bromodomain and PHD finger containing, 3	0	0	0	0	0	0	0	0	0	1	0	1
BRSK2	BR serine/threonine kinase 2	0	0	0	0	0	0	0	0	0	1	0	1
BSDC1	BSD domain containing 1	1	1	1	0	0	1	1	1	0	0	1	7
BSG	basigin	0	0	0	0	0	0	0	0	0	1	0	1
BSN	bassoon presynaptic cytomatrix protein	0	0	0	0	0	0	0	0	1	0	0	1
BSND	Bartter syndrome, infantile, with sensorineural deafness (Barttin)	0	0	0	0	0	0	0	0	0	1	0	1
BST1	bone marrow stromal cell antigen 1	0	0	0	0	0	0	0	0	0	1	0	1
BTAF1	BTAF1 RNA polymerase II, B-TFIID transcription factor-associated, 170kDa	1	1	1	0	0	1	1	1	1	1	1	9
BTBD19	BTB (POZ) domain containing 19	1	1	1	0	0	1	1	1	1	0	1	8
BTBD3	BTB (POZ) domain containing 3	0	0	0	0	0	0	0	0	0	1	0	1
BTBD7	BTB (POZ) domain containing 7	0	0	0	0	0	0	0	0	0	1	0	1
BTBD9	BTB (POZ) domain containing 9	0	0	0	0	0	0	0	0	0	1	0	1
BTD	biotinidase	0	0	0	0	0	0	0	0	0	1	0	1
BTF3	basic transcription factor 3	1	1	1	0	0	1	1	1	1	1	1	9
BTF3L4	basic transcription factor 3-like 4	0	0	0	0	0	0	0	0	0	1	0	1
BTG1	B-cell translocation gene 1, anti-proliferative	0	0	0	0	0	0	0	0	0	1	0	1
BTG2	BTG family, member 2	1	1	1	1	1	1	1	1	0	1	1	10
BTG3	BTG family, member 3	0	0	0	0	0	0	0	0	0	1	0	1
BTLA	B and T lymphocyte associated	1	1	1	1	1	1	1	1	1	1	1	11
BTN1A1	butyrophilin, subfamily 1, member A1	1	1	1	0	0	1	1	1	0	1	1	8
BTNL9	butyrophilin-like 9	0	0	0	0	0	0	0	0	0	1	0	1
BTRC	beta-transducin repeat containing E3 ubiquitin protein ligase	1	1	1	1	1	1	1	1	1	1	1	11
BUB3	BUB3 mitotic checkpoint protein	0	0	0	0	0	0	0	0	0	1	0	8
BVES	blood vessel epicardial substance	0	0	0	0	0	0	0	0	0	1	0	8
BZW1	basic leucine zipper and W2 domains 1	1	1	1	0	0	1	1	1	1	1	1	8
C10orf105	chromosome 10 open reading frame 105	0	0	0	0	0	0	0	0	0	1	0	8
C10orf11	chromosome 10 open reading frame 11	0	0	0	0	0	0	0	0	0	1	0	8
C10orf12	chromosome 10 open reading frame 12	0	0	0	0	0	0	0	0	0	1	0	8
C10orf40	chromosome 10 open reading frame 40	0	0	0	0	0	0	0	0	0	1	0	8
C10orf53	chromosome 10 open reading frame 53	0	0	0	0	0	0	0	0	0	1	0	8
C10orf54	chromosome 10 open reading frame 54	0	0	0	0	0	0	0	0	0	1	0	8
C10orf67	chromosome 10 open reading frame 67	0	0	0	0	0	0	0	0	0	1	0	8
C10orf76	chromosome 10 open reading frame 76	1	1	1	0	0	1	1	1	0	1	1	8
C11orf24	chromosome 11 open reading frame 24	1	1	1	0	0	1	1	1	0	0	1	8
C11orf42	chromosome 11 open reading frame 42	0	0	0	0	0	0	0	0	0	1	0	8
C11orf45	chromosome 11 open reading frame 45	0	0	0	0	0	0	0	0	0	1	0	8
C11orf48	chromosome 11 open reading frame 48	0	0	0	0	0	0	0	0	0	1	0	8
C11orf54	chromosome 11 open reading frame 54	0	0	0	0	0	0	0	0	0	1	0	8
C11orf68	chromosome 11 open reading frame 68	1	1	1	0	0	1	1	1	0	0	1	8
C11orf72	chromosome 11 open reading frame 72	0	0	0	0	0	0	0	0	0	1	0	8
C11orf83	chromosome 11 open reading frame 83	0	0	0	0	0	0	0	0	0	1	0	8
C11orf91	chromosome 11 open reading frame 91	0	0	0	0	0	0	0	0	0	1	0	8
C11orf96	chromosome 11 open reading frame 96	0	0	0	0	0	0	0	0	0	1	0	8
C12orf36	chromosome 12 open reading frame 36	0	0	0	0	0	0	0	0	0	1	0	8
C12orf49	chromosome 12 open reading frame 49	1	1	1	0	0	1	1	1	0	1	1	8
C12orf5	chromosome 12 open reading frame 5	0	0	0	0	0	0	0	0	0	1	0	8
C12orf68	chromosome 12 open reading frame 68	0	0	0	0	0	0	0	0	0	1	0	8
C12orf74	chromosome 12 open reading frame 74	0	0	0	0	0	0	0	0	0	1	0	8
C12orf79	chromosome 12 open reading frame 79	0	0	0	0	0	0	0	0	0	1	0	8
C14orf1	chromosome 14 open reading frame 1	1	1	1	0	0	1	1	1	0	0	1	8
C14orf132	chromosome 14 open reading frame 132	0	0	0	0	0	0	0	0	0	1	0	8
C14orf159	chromosome 14 open reading frame 159	0	0	0	0	0	0	0	0	0	1	0	8
C14orf180	chromosome 14 open reading frame 180	0	0	0	0	0	0	0	0	0	1	0	8
C14orf37	chromosome 14 open reading frame 37	0	0	0	0	0	0	0	0	0	1	0	8
C15orf38	chromosome 15 open reading frame 38	0	0	0	0	0	0	0	0	0	1	0	8
C15orf38-AP3S2	C15orf38-AP3S2 readthrough	0	0	0	0	0	0	0	0	0	1	0	8
C15orf39	chromosome 15 open reading frame 39	0	0	0	0	0	0	0	0	0	1	0	8
C15orf40	chromosome 15 open reading frame 40	0	0	0	0	0	0	0	0	0	1	0	8
C15orf61	chromosome 15 open reading frame 61	1	1	1	0	0	1	1	1	0	0	1	8
C16orf45	chromosome 16 open reading frame 45	0	0	0	0	0	0	0	0	0	1	0	8
C16orf52	chromosome 16 open reading frame 52	1	1	1	0	0	1	1	1	0	1	1	8
C16orf72	chromosome 16 open reading frame 72	1	1	1	1	1	1	1	1	0	0	1	9
C17orf102	chromosome 17 open reading frame 102	0	0	0	0	0	0	0	0	0	1	0	8
C17orf103	chromosome 17 open reading frame 103	0	0	0	0	0	0	0	0	0	1	0	8
C17orf105	chromosome 17 open reading frame 105	0	0	0	0	0	0	0	0	0	1	0	8
C17orf50	chromosome 17 open reading frame 50	0	0	0	0	0	0	0	0	0	1	0	8
C17orf51	chromosome 17 open reading frame 51	0	0	0	0	0	0	0	0	0	1	0	8
C17orf59	chromosome 17 open reading frame 59	1	1	1	0	0	1	1	1	0	0	1	8
C17orf72	chromosome 17 open reading frame 72	0	0	0	0	0	0	0	0	0	1	0	8
C17orf82	chromosome 17 open reading frame 82	0	0	0	0	0	0	0	0	0	1	0	8
C17orf85	chromosome 17 open reading frame 85	1	1	1	0	0	1	1	1	0	0	1	8
C17orf99	chromosome 17 open reading frame 99	0	0	0	0	0	0	0	0	0	1	0	8
C18orf21	chromosome 18 open reading frame 21	0	0	0	0	0	0	0	0	0	1	0	8
C19orf12	chromosome 19 open reading frame 12	0	0	0	0	0	0	0	0	0	1	0	8
C19orf25	chromosome 19 open reading frame 25	0	0	0	0	0	0	0	0	0	1	0	8
C19orf26	chromosome 19 open reading frame 26	0	0	0	1	1	0	0	0	0	1	0	3
C19orf47	chromosome 19 open reading frame 47	0	0	0	0	0	0	0	0	0	1	0	8
C19orf48	chromosome 19 open reading frame 48	0	0	0	0	0	0	0	0	0	1	0	8
C19orf55	chromosome 19 open reading frame 55	0	0	0	0	0	0	0	0	0	1	0	8
C19orf77	chromosome 19 open reading frame 77	0	0	0	0	0	0	0	0	0	1	0	8
C19orf82	chromosome 19 open reading frame 82	0	0	0	0	0	0	0	0	0	1	0	8
C1orf115	chromosome 1 open reading frame 115	0	0	0	0	0	0	0	0	0	1	0	8
C1orf116	chromosome 1 open reading frame 116	0	0	0	0	0	0	0	0	0	1	0	8
C1orf131	chromosome 1 open reading frame 131	0	0	0	0	0	0	0	0	0	1	0	8
C1orf174	chromosome 1 open reading frame 174	0	0	0	0	0	0	0	0	0	1	0	8
C1orf198	chromosome 1 open reading frame 198	0	0	0	0	0	0	0	0	0	1	0	8
C1orf204	chromosome 1 open reading frame 204	0	0	0	0	0	0	0	0	0	1	0	8
C1orf21	chromosome 1 open reading frame 21	1	1	1	0	0	1	1	1	1	1	1	8
C1orf220	chromosome 1 open reading frame 220	0	0	0	0	0	0	0	0	0	1	0	8
C1orf226	chromosome 1 open reading frame 226	0	0	0	1	1	0	0	0	0	1	0	3
C1orf64	chromosome 1 open reading frame 64	0	0	0	0	0	0	0	0	0	1	0	8
C1orf95	chromosome 1 open reading frame 95	0	0	0	0	0	0	0	0	0	1	0	8
C1QA	complement component 1, q subcomponent, A chain	0	0	0	0	0	0	0	0	0	1	0	8
C1QL3	complement component 1, q subcomponent-like 3	1	1	1	0	0	1	1	1	0	1	1	8
C1QL4	complement component 1, q subcomponent-like 4	0	0	0	0	0	0	0	0	0	1	0	8
C20orf112	chromosome 20 open reading frame 112	1	1	1	1	1	1	1	1	1	1	1	11
C20orf166	chromosome 20 open reading frame 166	0	0	0	0	0	0	0	0	0	1	0	8
C20orf194	chromosome 20 open reading frame 194	1	1	1	0	0	1	1	1	1	1	1	8
C21orf2	chromosome 21 open reading frame 2	0	0	0	0	0	0	0	0	0	1	0	8
C21orf58	chromosome 21 open reading frame 58	0	0	0	0	0	0	0	0	0	1	0	8
C21orf90	chromosome 21 open reading frame 90	0	0	0	0	0	0	0	0	0	1	0	8
C22orf26	chromosome 22 open reading frame 26	0	0	0	0	0	0	0	0	0	1	0	8
C22orf29	chromosome 22 open reading frame 29	0	0	0	0	0	0	0	0	0	1	0	8
C2CD2L	C2CD2-like	0	0	0	0	0	0	0	0	0	1	0	8
C2CD4C	C2 calcium-dependent domain containing 4C	0	0	0	0	0	0	0	0	0	1	0	8
C2CD5	C2 calcium-dependent domain containing 5	0	0	0	1	1	0	0	0	0	0	0	2
C2orf15	chromosome 2 open reading frame 15	0	0	0	0	0	0	0	0	0	1	0	8
C2orf42	chromosome 2 open reading frame 42	1	1	1	0	0	1	1	1	0	0	1	8
C2orf44	chromosome 2 open reading frame 44	0	0	0	0	0	0	0	0	0	1	0	8
C2orf48	chromosome 2 open reading frame 48	0	0	0	0	0	0	0	0	0	1	0	8
C2orf50	chromosome 2 open reading frame 50	0	0	0	0	0	0	0	0	0	1	0	8
C2orf66	chromosome 2 open reading frame 66	0	0	0	0	0	0	0	0	0	1	0	8
C2orf68	chromosome 2 open reading frame 68	0	0	0	0	0	0	0	0	0	1	0	8
C2orf72	chromosome 2 open reading frame 72	1	1	1	0	0	1	1	1	1	1	1	8
C2orf73	chromosome 2 open reading frame 73	0	0	0	0	0	0	0	0	0	1	0	8
C2orf82	chromosome 2 open reading frame 82	0	0	0	0	0	0	0	0	0	1	0	8
C3orf17	chromosome 3 open reading frame 17	0	0	0	0	0	0	0	0	0	1	0	8
C3orf27	chromosome 3 open reading frame 27	1	1	1	0	0	1	1	1	0	1	1	8
C3orf58	chromosome 3 open reading frame 58	0	0	0	0	0	0	0	0	0	1	0	8
C3orf70	chromosome 3 open reading frame 70	0	0	0	0	0	0	0	0	0	1	0	8
C3orf72	chromosome 3 open reading frame 72	0	0	0	0	0	0	0	0	0	1	0	8
C3orf80	chromosome 3 open reading frame 80	0	0	0	0	0	0	0	0	0	1	0	8
C4orf26	chromosome 4 open reading frame 26	0	0	0	0	0	0	0	0	0	1	0	8
C4orf3	chromosome 4 open reading frame 3	0	0	0	0	0	0	0	0	0	1	0	8
C4orf32	chromosome 4 open reading frame 32	0	0	0	0	0	0	0	0	0	1	0	8
C5orf42	chromosome 5 open reading frame 42	0	0	0	0	0	0	0	0	0	1	0	8
C5orf47	chromosome 5 open reading frame 47	0	0	0	0	0	0	0	0	0	1	0	8
C5orf49	chromosome 5 open reading frame 49	0	0	0	0	0	0	0	0	0	1	0	8
C5orf55	chromosome 5 open reading frame 55	0	0	0	0	0	0	0	0	0	1	0	8
C5orf63	chromosome 5 open reading frame 63	0	0	0	0	0	0	0	0	0	1	0	8
C6orf136	chromosome 6 open reading frame 136	0	0	0	0	0	0	0	0	0	1	0	8
C6orf141	chromosome 6 open reading frame 141	0	0	0	0	0	0	0	0	0	1	0	8
C6orf203	chromosome 6 open reading frame 203	0	0	0	0	0	0	0	0	0	1	0	8
C6orf211	chromosome 6 open reading frame 211	0	0	0	0	0	0	0	0	0	1	0	8
C6orf223	chromosome 6 open reading frame 223	0	0	0	0	0	0	0	0	0	1	0	8
C6orf25	chromosome 6 open reading frame 25	0	0	0	0	0	0	0	0	0	1	0	8
C6orf47	chromosome 6 open reading frame 47	0	0	0	0	0	0	0	0	0	1	0	8
C6orf57	chromosome 6 open reading frame 57	1	1	1	1	1	1	1	1	0	0	1	9
C6orf62	chromosome 6 open reading frame 62	0	0	0	1	1	0	0	0	0	0	0	2
C7orf49	chromosome 7 open reading frame 49	0	0	0	0	0	0	0	0	0	1	0	8
C7orf55-LUC7L2	C7orf55-LUC7L2 readthrough	0	0	0	0	0	0	0	0	0	1	0	8
C7orf65	chromosome 7 open reading frame 65	0	0	0	0	0	0	0	0	0	1	0	8
C8A	complement component 8, alpha polypeptide	0	0	0	0	0	0	0	0	0	1	0	8
C8orf4	chromosome 8 open reading frame 4	0	0	0	0	0	0	0	0	0	1	0	8
C8orf44-SGK3	C8orf44-SGK3 readthrough	0	0	0	0	0	0	0	0	0	1	0	8
C8orf58	chromosome 8 open reading frame 58	1	1	1	0	0	1	1	1	0	1	1	8
C8orf86	chromosome 8 open reading frame 86	0	0	0	0	0	0	0	0	0	1	0	8
C9orf114	chromosome 9 open reading frame 114	0	0	0	0	0	0	0	0	0	1	0	8
C9orf139	chromosome 9 open reading frame 139	0	0	0	0	0	0	0	0	0	1	0	8
C9orf156	chromosome 9 open reading frame 156	0	0	0	0	0	0	0	0	0	1	0	8
C9orf3	chromosome 9 open reading frame 3	0	0	0	0	0	0	0	0	0	1	0	8
C9orf69	chromosome 9 open reading frame 69	1	1	1	1	1	1	1	1	0	1	1	10
C9orf78	chromosome 9 open reading frame 78	0	0	0	0	0	0	0	0	0	1	0	8
C9orf91	chromosome 9 open reading frame 91	0	0	0	0	0	0	0	0	0	1	0	8
CA12	carbonic anhydrase XII	0	0	0	0	0	0	0	0	0	1	0	8
CA8	carbonic anhydrase VIII	1	1	1	0	0	1	1	1	0	1	1	8
CAAP1	caspase activity and apoptosis inhibitor 1	0	0	0	0	0	0	0	0	0	1	0	8
CAB39	calcium binding protein 39	1	1	1	1	1	1	1	1	0	1	1	10
CABLES2	Cdk5 and Abl enzyme substrate 2	0	0	0	0	0	0	0	0	0	1	0	8
CABP1	calcium binding protein 1	0	0	0	0	0	0	0	0	0	1	0	8
CABP4	calcium binding protein 4	0	0	0	0	0	0	0	0	0	1	0	8
CACHD1	cache domain containing 1	0	0	0	0	0	0	0	0	0	1	0	8
CACNA1C	calcium channel, voltage-dependent, L type, alpha 1C subunit	0	0	0	1	1	0	0	0	0	1	0	3
CACNA1D	calcium channel, voltage-dependent, L type, alpha 1D subunit	0	0	0	0	0	0	0	0	0	1	0	8
CACNA1E	calcium channel, voltage-dependent, R type, alpha 1E subunit	1	1	1	0	0	1	1	1	0	1	1	8
CACNA1I	calcium channel, voltage-dependent, T type, alpha 1I subunit	1	1	1	0	0	1	1	1	1	1	1	8
CACNA2D1	calcium channel, voltage-dependent, alpha 2/delta subunit 1	1	1	1	1	1	1	1	1	0	1	1	10
CACNA2D4	calcium channel, voltage-dependent, alpha 2/delta subunit 4	0	0	0	0	0	0	0	0	0	1	0	8
CACNB1	calcium channel, voltage-dependent, beta 1 subunit	1	1	1	0	0	1	1	1	0	1	1	8
CACNG4	calcium channel, voltage-dependent, gamma subunit 4	0	0	0	0	0	0	0	0	0	1	0	8
CACUL1	CDK2-associated, cullin domain 1	1	1	1	0	0	1	1	1	1	1	1	8
CAD	carbamoyl-phosphate synthetase 2, aspartate transcarbamylase, and dihydroorotase	0	0	0	0	0	0	0	0	0	1	0	8
CADM1	cell adhesion molecule 1	1	1	1	0	0	1	1	1	0	0	1	8
CADM2	cell adhesion molecule 2	0	0	0	0	0	0	0	0	0	1	0	8
CALCOCO2	calcium binding and coiled-coil domain 2	0	0	0	0	0	0	0	0	0	1	0	8
CALM1	calmodulin 1 (phosphorylase kinase, delta)	1	1	1	0	0	1	1	1	0	1	1	8
CALML4	calmodulin-like 4	0	0	0	0	0	0	0	0	0	1	0	8
CALN1	calneuron 1	0	0	0	0	0	0	0	0	0	1	0	8
CALU	calumenin	1	1	1	1	1	1	1	1	0	0	1	9
CAMK2A	calcium/calmodulin-dependent protein kinase II alpha	0	0	0	0	0	0	0	0	0	1	0	8
CAMK2G	calcium/calmodulin-dependent protein kinase II gamma	0	0	0	1	1	0	0	0	0	0	0	2
CAMK2N1	calcium/calmodulin-dependent protein kinase II inhibitor 1	0	0	0	1	1	0	0	0	0	0	0	2
CAMKK1	calcium/calmodulin-dependent protein kinase kinase 1, alpha	0	0	0	1	1	0	0	0	0	0	0	2
CAMKK2	calcium/calmodulin-dependent protein kinase kinase 2, beta	0	0	0	0	0	0	0	0	0	1	0	8
CAMKV	CaM kinase-like vesicle-associated	1	1	1	1	1	1	1	1	0	0	1	9
CAMSAP1	calmodulin regulated spectrin-associated protein 1	1	1	1	0	0	1	1	1	0	1	1	8
CAMSAP2	calmodulin regulated spectrin-associated protein family, member 2	0	0	0	0	0	0	0	0	0	1	0	8
CAND1	cullin-associated and neddylation-dissociated 1	0	0	0	0	0	0	0	0	0	1	0	8
CANX	calnexin	0	0	0	0	0	0	0	0	0	1	0	8
CAP1	CAP, adenylate cyclase-associated protein 1 (yeast)	0	0	0	0	0	0	0	0	0	1	0	8
CAPG	capping protein (actin filament), gelsolin-like	0	0	0	0	0	0	0	0	0	1	0	8
CAPN5	calpain 5	0	0	0	0	0	0	0	0	0	1	0	8
CAPN6	calpain 6	1	1	1	0	0	1	1	1	0	1	1	8
CAPN7	calpain 7	0	0	0	0	0	0	0	0	0	1	0	8
CAPRIN1	cell cycle associated protein 1	1	1	1	0	0	1	1	1	0	1	1	8
CAPZA1	capping protein (actin filament) muscle Z-line, alpha 1	0	0	0	0	0	0	0	0	0	1	0	8
CAPZA2	capping protein (actin filament) muscle Z-line, alpha 2	1	1	1	1	1	1	1	1	0	1	1	10
CAPZB	capping protein (actin filament) muscle Z-line, beta	0	0	0	0	0	0	0	0	0	1	0	8
CARD10	caspase recruitment domain family, member 10	1	1	1	0	0	1	1	1	0	0	1	8
CARHSP1	calcium regulated heat stable protein 1, 24kDa	0	0	0	0	0	0	0	0	0	1	0	8
CARM1	coactivator-associated arginine methyltransferase 1	1	1	1	1	1	1	1	1	0	0	1	9
CARS2	cysteinyl-tRNA synthetase 2, mitochondrial (putative)	0	0	0	0	0	0	0	0	0	1	0	8
CASK	calcium/calmodulin-dependent serine protein kinase (MAGUK family)	1	1	1	1	1	1	1	1	0	1	1	10
CASKIN1	CASK interacting protein 1	1	1	1	0	0	1	1	1	0	1	1	8
CASP10	caspase 10, apoptosis-related cysteine peptidase	0	0	0	0	0	0	0	0	0	1	0	8
CASP9	caspase 9, apoptosis-related cysteine peptidase	0	0	0	0	0	0	0	0	0	1	0	8
CASQ2	calsequestrin 2 (cardiac muscle)	0	0	0	0	0	0	0	0	0	1	0	8
CASR	calcium-sensing receptor	1	1	1	0	0	1	1	1	1	1	1	8
CAST	calpastatin	1	1	1	0	0	1	1	1	1	1	1	8
CATSPER2	cation channel, sperm associated 2	0	0	0	0	0	0	0	0	0	1	0	8
CBFA2T3	core-binding factor, runt domain, alpha subunit 2; translocated to, 3	1	1	1	0	0	1	1	1	1	1	1	8
CBFB	core-binding factor, beta subunit	0	0	0	0	0	0	0	0	0	1	0	8
CBL	Cbl proto-oncogene, E3 ubiquitin protein ligase	0	0	0	0	0	0	0	0	0	1	0	8
CBLC	Cbl proto-oncogene C, E3 ubiquitin protein ligase	1	1	1	0	0	1	1	1	0	0	1	8
CBLN2	cerebellin 2 precursor	0	0	0	0	0	0	0	0	0	1	0	8
CBX2	chromobox homolog 2	1	1	1	0	0	1	1	1	1	1	1	8
CBX4	chromobox homolog 4	1	1	1	0	0	1	1	1	0	1	1	8
CBX5	chromobox homolog 5	1	1	1	0	0	1	1	1	1	1	1	8
CBX6	chromobox homolog 6	1	1	1	0	0	1	1	1	0	1	1	8
CBX8	chromobox homolog 8	0	0	0	0	0	0	0	0	0	1	0	8
CC2D1B	coiled-coil and C2 domain containing 1B	1	1	1	1	1	1	1	1	1	1	1	11
CC2D2B	coiled-coil and C2 domain containing 2B	0	0	0	0	0	0	0	0	0	1	0	8
CCAR2	cell cycle and apoptosis regulator 2	0	0	0	0	0	0	0	0	1	0	0	8
CCBE1	collagen and calcium binding EGF domains 1	0	0	0	0	0	0	0	0	0	1	0	8
CCBL2	cysteine conjugate-beta lyase 2	0	0	0	1	1	0	0	0	0	0	0	2
CCDC103	coiled-coil domain containing 103	0	0	0	0	0	0	0	0	0	1	0	8
CCDC107	coiled-coil domain containing 107	0	0	0	0	0	0	0	0	0	1	0	8
CCDC120	coiled-coil domain containing 120	0	0	0	0	0	0	0	0	0	1	0	8
CCDC127	coiled-coil domain containing 127	0	0	0	0	0	0	0	0	0	1	0	8
CCDC132	coiled-coil domain containing 132	0	0	0	0	0	0	0	0	0	1	0	8
CCDC137	coiled-coil domain containing 137	0	0	0	0	0	0	0	0	0	1	0	8
CCDC144A	coiled-coil domain containing 144A	0	0	0	0	0	0	0	0	0	1	0	8
CCDC144NL	coiled-coil domain containing 144 family, N-terminal like	0	0	0	0	0	0	0	0	0	1	0	8
CCDC148	coiled-coil domain containing 148	0	0	0	0	0	0	0	0	0	1	0	8
CCDC149	coiled-coil domain containing 149	0	0	0	0	0	0	0	0	0	1	0	8
CCDC152	coiled-coil domain containing 152	0	0	0	0	0	0	0	0	0	1	0	8
CCDC163P	coiled-coil domain containing 163, pseudogene	0	0	0	0	0	0	0	0	0	1	0	8
CCDC171	coiled-coil domain containing 171	0	0	0	1	1	0	0	0	0	0	0	2
CCDC178	coiled-coil domain containing 178	1	1	1	1	1	1	1	1	0	0	1	9
CCDC180	coiled-coil domain containing 180	0	0	0	0	0	0	0	0	0	1	0	8
CCDC181	coiled-coil domain containing 181	0	0	0	0	0	0	0	0	0	1	0	8
CCDC19	coiled-coil domain containing 19	1	1	1	0	0	1	1	1	0	1	1	8
CCDC24	coiled-coil domain containing 24	0	0	0	0	0	0	0	0	0	1	0	8
CCDC25	coiled-coil domain containing 25	0	0	0	0	0	0	0	0	0	1	0	8
CCDC28A	coiled-coil domain containing 28A	1	1	1	0	0	1	1	1	0	0	1	8
CCDC38	coiled-coil domain containing 38	0	0	0	0	0	0	0	0	0	1	0	8
CCDC41	coiled-coil domain containing 41	0	0	0	0	0	0	0	0	0	1	0	8
CCDC42B	coiled-coil domain containing 42B	1	1	1	0	0	1	1	1	1	1	1	8
CCDC50	coiled-coil domain containing 50	0	0	0	1	1	0	0	0	0	1	0	3
CCDC58	coiled-coil domain containing 58	0	0	0	0	0	0	0	0	0	1	0	8
CCDC59	coiled-coil domain containing 59	0	0	0	0	0	0	0	0	0	1	0	8
CCDC6	coiled-coil domain containing 6	1	1	1	1	1	1	1	1	1	1	1	11
CCDC64	coiled-coil domain containing 64	0	0	0	0	0	0	0	0	0	1	0	8
CCDC68	coiled-coil domain containing 68	0	0	0	0	0	0	0	0	0	1	0	8
CCDC80	coiled-coil domain containing 80	0	0	0	0	0	0	0	0	0	1	0	8
CCDC83	coiled-coil domain containing 83	0	0	0	0	0	0	0	0	0	1	0	8
CCDC85C	coiled-coil domain containing 85C	1	1	1	0	0	1	1	1	0	0	1	8
CCDC88C	coiled-coil domain containing 88C	1	1	1	0	0	1	1	1	0	0	1	8
CCDC90B	coiled-coil domain containing 90B	0	0	0	0	0	0	0	0	0	1	0	8
CCDC92	coiled-coil domain containing 92	0	0	0	0	0	0	0	0	0	1	0	8
CCDC97	coiled-coil domain containing 97	0	0	0	0	0	0	0	0	0	1	0	8
CCL13	chemokine (C-C motif) ligand 13	0	0	0	0	0	0	0	0	0	1	0	8
CCL22	chemokine (C-C motif) ligand 22	0	0	0	0	0	0	0	0	0	1	0	8
CCL24	chemokine (C-C motif) ligand 24	0	0	0	0	0	0	0	0	0	1	0	8
CCL4L1	chemokine (C-C motif) ligand 4-like 1	0	0	0	0	0	0	0	0	0	1	0	8
CCL4L2	chemokine (C-C motif) ligand 4-like 2	0	0	0	0	0	0	0	0	0	1	0	8
CCND1	cyclin D1	1	1	1	0	0	1	1	1	0	1	1	8
CCND2	cyclin D2	1	1	1	0	0	1	1	1	1	1	1	8
CCND3	cyclin D3	1	1	1	0	0	1	1	1	1	1	1	8
CCNE1	cyclin E1	1	1	1	1	1	1	1	1	0	1	1	10
CCNE2	cyclin E2	0	0	0	0	0	0	0	0	0	1	0	8
CCNF	cyclin F	0	0	0	0	0	0	0	0	0	1	0	8
CCNG1	cyclin G1	0	0	0	0	0	0	0	0	0	1	0	8
CCNG2	cyclin G2	0	0	0	1	1	0	0	0	0	0	0	2
CCNJ	cyclin J	0	0	0	1	1	0	0	0	0	1	0	3
CCNJL	cyclin J-like	1	1	1	0	0	1	1	1	0	0	1	8
CCNK	cyclin K	0	0	0	0	0	0	0	0	0	1	0	8
CCNL2	cyclin L2	0	0	0	0	0	0	0	0	0	1	0	8
CCNT1	cyclin T1	0	0	0	0	0	0	0	0	0	1	0	8
CCNT2	cyclin T2	1	1	1	0	0	1	1	1	0	1	1	8
CCNYL1	cyclin Y-like 1	1	1	1	1	1	1	1	1	1	1	1	11
CCR4	chemokine (C-C motif) receptor 4	0	0	0	0	0	0	0	0	0	1	0	8
CCR7	chemokine (C-C motif) receptor 7	0	0	0	0	0	0	0	0	0	1	0	8
CCR9	chemokine (C-C motif) receptor 9	0	0	0	0	0	0	0	0	0	1	0	8
CCRN4L	CCR4 carbon catabolite repression 4-like (S. cerevisiae)	0	0	0	0	0	0	0	0	0	1	0	8
CCS	copper chaperone for superoxide dismutase	0	0	0	0	0	0	0	0	0	1	0	8
CCSER2	coiled-coil serine-rich protein 2	0	0	0	0	0	0	0	0	0	1	0	8
CD151	CD151 molecule (Raph blood group)	0	0	0	0	0	0	0	0	0	1	0	8
CD163	CD163 molecule	1	1	1	0	0	1	1	1	0	0	1	8
CD164	CD164 molecule, sialomucin	1	1	1	0	0	1	1	1	0	1	1	8
CD164L2	CD164 sialomucin-like 2	0	0	0	1	1	0	0	0	0	0	0	2
CD180	CD180 molecule	1	1	1	0	0	1	1	1	0	0	1	8
CD1D	CD1d molecule	0	0	0	0	0	0	0	0	0	1	0	8
CD200R1	CD200 receptor 1	0	0	0	0	0	0	0	0	0	1	0	8
CD209	CD209 molecule	0	0	0	0	0	0	0	0	0	1	0	8
CD22	CD22 molecule	0	0	0	0	0	0	0	0	0	1	0	8
CD248	CD248 molecule, endosialin	0	0	0	0	0	0	0	0	0	1	0	8
CD276	CD276 molecule	0	0	0	0	0	0	0	0	0	1	0	8
CD28	CD28 molecule	1	1	1	0	0	1	1	1	1	1	1	8
CD2AP	CD2-associated protein	1	1	1	0	0	1	1	1	1	1	1	8
CD300E	CD300e molecule	0	0	0	0	0	0	0	0	0	1	0	8
CD302	CD302 molecule	0	0	0	0	0	0	0	0	0	1	0	8
CD36	CD36 molecule (thrombospondin receptor)	0	0	0	0	0	0	0	0	0	1	0	8
CD3D	CD3d molecule, delta (CD3-TCR complex)	0	0	0	0	0	0	0	0	0	1	0	8
CD40	CD40 molecule, TNF receptor superfamily member 5	0	0	0	0	0	0	0	0	0	1	0	8
CD47	CD47 molecule	0	0	0	0	0	0	0	0	0	1	0	8
CD69	CD69 molecule	1	1	1	1	1	1	1	1	0	0	1	9
CD82	CD82 molecule	0	0	0	0	0	0	0	0	0	1	0	8
CD84	CD84 molecule	0	0	0	0	0	0	0	0	0	1	0	8
CD8B	CD8b molecule	0	0	0	0	0	0	0	0	0	1	0	8
CD99L2	CD99 molecule-like 2	0	0	0	0	0	0	0	0	0	1	0	8
CDC123	cell division cycle 123	0	0	0	0	0	0	0	0	0	1	0	8
CDC14A	cell division cycle 14A	1	1	1	0	0	1	1	1	0	1	1	8
CDC14B	cell division cycle 14B	0	0	0	0	0	0	0	0	0	1	0	8
CDC20B	cell division cycle 20B	0	0	0	1	1	0	0	0	0	0	0	2
CDC23	cell division cycle 23	1	1	1	0	0	1	1	1	0	0	1	8
CDC25A	cell division cycle 25A	1	1	1	0	0	1	1	1	1	1	1	8
CDC25B	cell division cycle 25B	1	1	1	0	0	1	1	1	0	0	1	8
CDC25C	cell division cycle 25C	0	0	0	0	0	0	0	0	0	1	0	8
CDC27	cell division cycle 27	1	1	1	1	1	1	1	1	0	1	1	10
CDC37L1	cell division cycle 37-like 1	1	1	1	1	1	1	1	1	1	1	1	11
CDC40	cell division cycle 40	0	0	0	0	0	0	0	0	0	1	0	8
CDC42	cell division cycle 42	0	0	0	0	0	0	0	0	0	1	0	8
CDC42BPG	CDC42 binding protein kinase gamma (DMPK-like)	0	0	0	0	0	0	0	0	0	1	0	8
CDC42EP2	CDC42 effector protein (Rho GTPase binding) 2	1	1	1	0	0	1	1	1	0	0	1	8
CDC42SE1	CDC42 small effector 1	0	0	0	1	1	0	0	0	0	1	0	3
CDC42SE2	CDC42 small effector 2	1	1	1	0	0	1	1	1	1	1	1	8
CDC6	cell division cycle 6	1	1	1	1	1	1	1	1	0	1	1	10
CDC7	cell division cycle 7	0	0	0	0	0	0	0	0	0	1	0	8
CDC73	cell division cycle 73	0	0	0	0	0	0	0	0	0	1	0	8
CDCA2	cell division cycle associated 2	1	1	1	0	0	1	1	1	1	1	1	8
CDCA3	cell division cycle associated 3	0	0	0	0	0	0	0	0	0	1	0	8
CDCA4	cell division cycle associated 4	1	1	1	0	0	1	1	1	1	1	1	8
CDCA8	cell division cycle associated 8	0	0	0	0	0	0	0	0	0	1	0	8
CDCP2	CUB domain containing protein 2	0	0	0	0	0	0	0	0	0	1	0	8
CDH1	cadherin 1, type 1, E-cadherin (epithelial)	0	0	0	0	0	0	0	0	0	1	0	8
CDH2	cadherin 2, type 1, N-cadherin (neuronal)	0	0	0	0	0	0	0	0	0	1	0	8
CDH3	cadherin 3, type 1, P-cadherin (placental)	0	0	0	0	0	0	0	0	0	1	0	8
CDH4	cadherin 4, type 1, R-cadherin (retinal)	0	0	0	0	0	0	0	0	1	0	0	8
CDHR3	cadherin-related family member 3	0	0	0	0	0	0	0	0	0	1	0	8
CDIPT	CDP-diacylglycerol--inositol 3-phosphatidyltransferase	0	0	0	0	0	0	0	0	0	1	0	8
CDK1	cyclin-dependent kinase 1	1	1	1	0	0	1	1	1	0	0	1	8
CDK12	cyclin-dependent kinase 12	1	1	1	1	1	1	1	1	0	1	1	10
CDK14	cyclin-dependent kinase 14	0	0	0	1	1	0	0	0	0	0	0	2
CDK15	cyclin-dependent kinase 15	0	0	0	0	0	0	0	0	0	1	0	8
CDK17	cyclin-dependent kinase 17	1	1	1	0	0	1	1	1	0	1	1	8
CDK18	cyclin-dependent kinase 18	0	0	0	0	0	0	0	0	0	1	0	8
CDK19	cyclin-dependent kinase 19	0	0	0	0	0	0	0	0	0	1	0	8
CDK3	cyclin-dependent kinase 3	0	0	0	0	0	0	0	0	0	1	0	8
CDK4	cyclin-dependent kinase 4	1	1	1	0	0	1	1	1	0	1	1	8
CDK5R1	cyclin-dependent kinase 5, regulatory subunit 1 (p35)	1	1	1	1	1	1	1	1	1	1	1	11
CDK5RAP1	CDK5 regulatory subunit associated protein 1	0	0	0	0	0	0	0	0	0	1	0	8
CDK6	cyclin-dependent kinase 6	1	1	1	1	1	1	1	1	0	1	1	10
CDK8	cyclin-dependent kinase 8	1	1	1	1	1	1	1	1	0	1	1	10
CDK9	cyclin-dependent kinase 9	0	0	0	0	0	0	0	0	0	1	0	8
CDKN2AIP	CDKN2A interacting protein	0	0	0	0	0	0	0	0	0	1	0	8
CDKN2B	cyclin-dependent kinase inhibitor 2B (p15, inhibits CDK4)	1	1	1	0	0	1	1	1	0	1	1	8
CDKN3	cyclin-dependent kinase inhibitor 3	0	0	0	0	0	0	0	0	0	1	0	8
CDON	cell adhesion associated, oncogene regulated	0	0	0	0	0	0	0	0	0	1	0	8
CDR2	cerebellar degeneration-related protein 2, 62kDa	0	0	0	0	0	0	0	0	0	1	0	8
CDRT4	CMT1A duplicated region transcript 4	0	0	0	0	0	0	0	0	0	1	0	8
CDS1	CDP-diacylglycerol synthase (phosphatidate cytidylyltransferase) 1	0	0	0	0	0	0	0	0	0	1	0	8
CDS2	CDP-diacylglycerol synthase (phosphatidate cytidylyltransferase) 2	1	1	1	0	0	1	1	1	0	1	1	8
CDSN	corneodesmosin	0	0	0	0	0	0	0	0	0	1	0	8
CDV3	CDV3 homolog (mouse)	1	1	1	1	1	1	1	1	0	1	1	10
CDX2	caudal type homeobox 2	1	1	1	0	0	1	1	1	0	0	1	8
CDYL2	chromodomain protein, Y-like 2	0	0	0	0	0	0	0	0	0	1	0	8
CEACAM1	carcinoembryonic antigen-related cell adhesion molecule 1 (biliary glycoprotein)	0	0	0	1	1	0	0	0	0	0	0	2
CEACAM19	carcinoembryonic antigen-related cell adhesion molecule 19	0	0	0	0	0	0	0	0	0	1	0	8
CEACAM21	carcinoembryonic antigen-related cell adhesion molecule 21	0	0	0	0	0	0	0	0	0	1	0	8
CEACAM3	carcinoembryonic antigen-related cell adhesion molecule 3	0	0	0	0	0	0	0	0	0	1	0	8
CEBPD	CCAAT/enhancer binding protein (C/EBP), delta	0	0	0	0	0	0	0	0	0	1	0	8
CECR1	cat eye syndrome chromosome region, candidate 1	0	0	0	0	0	0	0	0	0	1	0	8
CECR2	cat eye syndrome chromosome region, candidate 2	0	0	0	1	1	0	0	0	0	1	0	3
CECR6	cat eye syndrome chromosome region, candidate 6	1	1	1	1	1	1	1	1	0	1	1	10
CELF1	CUGBP, Elav-like family member 1	0	0	0	0	0	0	0	0	0	1	0	8
CELF2	CUGBP, Elav-like family member 2	0	0	0	1	1	0	0	0	0	0	0	2
CELF3	CUGBP, Elav-like family member 3	0	0	0	0	0	0	0	0	0	1	0	8
CELF5	CUGBP, Elav-like family member 5	0	0	0	0	0	0	0	0	0	1	0	8
CELSR1	cadherin, EGF LAG seven-pass G-type receptor 1	0	0	0	0	0	0	0	0	0	1	0	8
CELSR2	cadherin, EGF LAG seven-pass G-type receptor 2	0	0	0	1	1	0	0	0	0	0	0	2
CENPB	centromere protein B, 80kDa	0	0	0	0	0	0	0	0	0	1	0	8
CENPBD1	CENPB DNA-binding domains containing 1	1	1	1	1	1	1	1	1	0	0	1	9
CENPF	centromere protein F, 350/400kDa	0	0	0	0	0	0	0	0	0	1	0	8
CENPI	centromere protein I	0	0	0	0	0	0	0	0	0	1	0	8
CENPN	centromere protein N	0	0	0	0	0	0	0	0	0	1	0	8
CENPP	centromere protein P	0	0	0	1	1	0	0	0	0	1	0	3
CEP170	centrosomal protein 170kDa	0	0	0	0	0	0	0	0	0	1	0	8
CEP170B	centrosomal protein 170B	0	0	0	0	0	0	0	0	0	1	0	8
CEP350	centrosomal protein 350kDa	0	0	0	0	0	0	0	0	0	1	0	8
CEP41	centrosomal protein 41kDa	0	0	0	0	0	0	0	0	0	1	0	8
CEP55	centrosomal protein 55kDa	1	1	1	0	0	1	1	1	0	0	1	8
CEP63	centrosomal protein 63kDa	0	0	0	0	0	0	0	0	0	1	0	8
CEP68	centrosomal protein 68kDa	0	0	0	0	0	0	0	0	0	1	0	8
CEP72	centrosomal protein 72kDa	0	0	0	1	1	0	0	0	0	0	0	2
CEP76	centrosomal protein 76kDa	0	0	0	0	0	0	0	0	0	1	0	8
CEP85	centrosomal protein 85kDa	0	0	0	0	0	0	0	0	0	1	0	8
CEP85L	centrosomal protein 85kDa-like	1	1	1	1	1	1	1	1	0	0	1	9
CEP97	centrosomal protein 97kDa	0	0	0	0	0	0	0	0	0	1	0	8
CERK	ceramide kinase	0	0	0	0	0	0	0	0	0	1	0	8
CERS1	ceramide synthase 1	1	1	1	0	0	1	1	1	0	1	1	8
CERS6	ceramide synthase 6	0	0	0	0	0	0	0	0	0	1	0	8
CES3	carboxylesterase 3	0	0	0	0	0	0	0	0	0	1	0	8
CES5A	carboxylesterase 5A	0	0	0	0	0	0	0	0	0	1	0	8
CFD	complement factor D (adipsin)	0	0	0	0	0	0	0	0	0	1	0	8
CGGBP1	CGG triplet repeat binding protein 1	0	0	0	1	1	0	0	0	0	1	0	3
CGNL1	cingulin-like 1	1	1	1	0	0	1	1	1	0	1	1	8
CHAC1	ChaC, cation transport regulator homolog 1 (E. coli)	1	1	1	0	0	1	1	1	1	1	1	8
CHCHD5	coiled-coil-helix-coiled-coil-helix domain containing 5	0	0	0	0	0	0	0	0	0	1	0	8
CHD1	chromodomain helicase DNA binding protein 1	0	0	0	1	1	0	0	0	0	0	0	2
CHD2	chromodomain helicase DNA binding protein 2	1	1	1	1	1	1	1	1	0	0	1	9
CHD5	chromodomain helicase DNA binding protein 5	1	1	1	0	0	1	1	1	0	0	1	8
CHD6	chromodomain helicase DNA binding protein 6	1	1	1	1	1	1	1	1	0	1	1	10
CHD7	chromodomain helicase DNA binding protein 7	1	1	1	0	0	1	1	1	0	0	1	8
CHD9	chromodomain helicase DNA binding protein 9	1	1	1	0	0	1	1	1	0	1	1	8
CHEK1	checkpoint kinase 1	1	1	1	0	0	1	1	1	1	1	1	8
CHERP	calcium homeostasis endoplasmic reticulum protein	0	0	0	0	0	0	0	0	0	1	0	8
CHI3L1	chitinase 3-like 1 (cartilage glycoprotein-39)	0	0	0	0	0	0	0	0	0	1	0	8
CHIC1	cysteine-rich hydrophobic domain 1	1	1	1	1	1	1	1	1	0	0	1	9
CHKA	choline kinase alpha	0	0	0	0	0	0	0	0	0	1	0	8
CHMP1A	charged multivesicular body protein 1A	0	0	0	0	0	0	0	0	0	1	0	8
CHORDC1	cysteine and histidine-rich domain (CHORD) containing 1	1	1	1	0	0	1	1	1	0	0	1	8
CHP1	calcineurin-like EF-hand protein 1	1	1	1	0	0	1	1	1	0	0	1	8
CHPF	chondroitin polymerizing factor	0	0	0	0	0	0	0	0	1	0	0	8
CHPT1	choline phosphotransferase 1	1	1	1	0	0	1	1	1	0	0	1	8
CHRD	chordin	0	0	0	0	0	0	0	0	0	1	0	8
CHRFAM7A	CHRNA7 (cholinergic receptor, nicotinic, alpha 7, exons 5-10) and FAM7A (family with sequence similarity 7A, exons A-E) fusion	0	0	0	0	0	0	0	0	0	1	0	8
CHRM1	cholinergic receptor, muscarinic 1	0	0	0	1	1	0	0	0	0	0	0	2
CHRM2	cholinergic receptor, muscarinic 2	0	0	0	0	0	0	0	0	0	1	0	8
CHRM3	cholinergic receptor, muscarinic 3	1	1	1	0	0	1	1	1	0	1	1	8
CHRNA2	cholinergic receptor, nicotinic, alpha 2 (neuronal)	0	0	0	0	0	0	0	0	0	1	0	8
CHRNA4	cholinergic receptor, nicotinic, alpha 4 (neuronal)	0	0	0	0	0	0	0	0	0	1	0	8
CHRNA7	cholinergic receptor, nicotinic, alpha 7 (neuronal)	0	0	0	0	0	0	0	0	0	1	0	8
CHRNB2	cholinergic receptor, nicotinic, beta 2 (neuronal)	0	0	0	0	0	0	0	0	0	1	0	8
CHRNB3	cholinergic receptor, nicotinic, beta 3 (neuronal)	0	0	0	0	0	0	0	0	0	1	0	8
CHRNE	cholinergic receptor, nicotinic, epsilon (muscle)	1	1	1	0	0	1	1	1	0	0	1	8
CHST11	carbohydrate (chondroitin 4) sulfotransferase 11	0	0	0	1	1	0	0	0	0	0	0	2
CHST3	carbohydrate (chondroitin 6) sulfotransferase 3	0	0	0	0	0	0	0	0	0	1	0	8
CHST9	carbohydrate (N-acetylgalactosamine 4-0) sulfotransferase 9	0	0	0	0	0	0	0	0	0	1	0	8
CHSY1	chondroitin sulfate synthase 1	0	0	0	0	0	0	0	0	0	1	0	8
CHTF8	CTF8, chromosome transmission fidelity factor 8 homolog (S. cerevisiae)	0	0	0	0	0	0	0	0	0	1	0	8
CHURC1-FNTB	CHURC1-FNTB readthrough	0	0	0	0	0	0	0	0	0	1	0	8
CIAPIN1	cytokine induced apoptosis inhibitor 1	1	1	1	0	0	1	1	1	0	0	1	8
CIDEB	cell death-inducing DFFA-like effector b	1	1	1	0	0	1	1	1	0	1	1	8
CIITA	class II, major histocompatibility complex, transactivator	0	0	0	0	0	0	0	0	0	1	0	8
CINP	cyclin-dependent kinase 2 interacting protein	1	1	1	1	1	1	1	1	0	0	1	9
CIRBP	cold inducible RNA binding protein	0	0	0	0	0	0	0	0	0	1	0	8
CISD1	CDGSH iron sulfur domain 1	0	0	0	0	0	0	0	0	0	1	0	8
CISD2	CDGSH iron sulfur domain 2	0	0	0	0	0	0	0	0	0	1	0	8
CKAP2L	cytoskeleton associated protein 2-like	0	0	0	0	0	0	0	0	0	1	0	8
CLASP1	cytoplasmic linker associated protein 1	1	1	1	0	0	1	1	1	0	1	1	8
CLASP2	cytoplasmic linker associated protein 2	0	0	0	0	0	0	0	0	0	1	0	8
CLCC1	chloride channel CLIC-like 1	0	0	0	0	0	0	0	0	0	1	0	8
CLCN3	chloride channel, voltage-sensitive 3	1	1	1	0	0	1	1	1	0	0	1	8
CLCN4	chloride channel, voltage-sensitive 4	1	1	1	0	0	1	1	1	0	1	1	8
CLCN5	chloride channel, voltage-sensitive 5	1	1	1	1	1	1	1	1	1	1	1	11
CLCN6	chloride channel, voltage-sensitive 6	0	0	0	0	0	0	0	0	0	1	0	8
CLCN7	chloride channel, voltage-sensitive 7	0	0	0	0	0	0	0	0	0	1	0	8
CLDN1	claudin 1	0	0	0	0	0	0	0	0	0	1	0	8
CLDN12	claudin 12	1	1	1	0	0	1	1	1	1	1	1	8
CLDN19	claudin 19	0	0	0	0	0	0	0	0	0	1	0	8
CLDN2	claudin 2	1	1	1	0	0	1	1	1	0	1	1	8
CLEC1A	C-type lectin domain family 1, member A	0	0	0	0	0	0	0	0	0	1	0	8
CLHC1	clathrin heavy chain linker domain containing 1	0	0	0	0	0	0	0	0	0	1	0	8
CLIC5	chloride intracellular channel 5	0	0	0	0	0	0	0	0	0	1	0	8
CLIP1	CAP-GLY domain containing linker protein 1	0	0	0	1	1	0	0	0	0	0	0	2
CLIP2	CAP-GLY domain containing linker protein 2	0	0	0	0	0	0	0	0	0	1	0	8
CLLU1	chronic lymphocytic leukemia up-regulated 1	0	0	0	0	0	0	0	0	0	1	0	8
CLMN	calmin (calponin-like, transmembrane)	0	0	0	0	0	0	0	0	0	1	0	8
CLMP	CXADR-like membrane protein	0	0	0	0	0	0	0	0	0	1	0	8
CLOCK	clock circadian regulator	1	1	1	1	1	1	1	1	0	1	1	10
CLPB	ClpB caseinolytic peptidase B homolog (E. coli)	1	1	1	0	0	1	1	1	0	0	1	8
CLPX	caseinolytic mitochondrial matrix peptidase chaperone subunit	0	0	0	0	0	0	0	0	0	1	0	8
CLSPN	claspin	1	1	1	1	1	1	1	1	0	1	1	10
CLSTN1	calsyntenin 1	0	0	0	0	0	0	0	0	0	1	0	8
CLSTN2	calsyntenin 2	0	0	0	0	0	0	0	0	0	1	0	8
CLTB	clathrin, light chain B	0	0	0	0	0	0	0	0	0	1	0	8
CLTC	clathrin, heavy chain (Hc)	0	0	0	0	0	0	0	0	0	1	0	8
CLUH	clustered mitochondria (cluA/CLU1) homolog	1	1	1	0	0	1	1	1	0	0	1	8
CLYBL	citrate lyase beta like	0	0	0	0	0	0	0	0	0	1	0	8
CMC1	COX assembly mitochondrial protein 1 homolog (S. cerevisiae)	1	1	1	0	0	1	1	1	0	1	1	8
CMC4	C-x(9)-C motif containing 4 homolog (S. cerevisiae)	0	0	0	0	0	0	0	0	0	1	0	8
CMIP	c-Maf inducing protein	0	0	0	0	0	0	0	0	0	1	0	8
CMPK1	cytidine monophosphate (UMP-CMP) kinase 1, cytosolic	1	1	1	0	0	1	1	1	1	1	1	8
CMTM3	CKLF-like MARVEL transmembrane domain containing 3	0	0	0	0	0	0	0	0	0	1	0	8
CMTM4	CKLF-like MARVEL transmembrane domain containing 4	0	0	0	0	0	0	0	0	0	1	0	8
CMTM7	CKLF-like MARVEL transmembrane domain containing 7	0	0	0	0	0	0	0	0	0	1	0	8
CMTR1	cap methyltransferase 1	0	0	0	0	0	0	0	0	0	1	0	8
CNBD2	cyclic nucleotide binding domain containing 2	0	0	0	0	0	0	0	0	0	1	0	8
CNDP1	carnosine dipeptidase 1 (metallopeptidase M20 family)	0	0	0	1	1	0	0	0	0	1	0	3
CNDP2	CNDP dipeptidase 2 (metallopeptidase M20 family)	0	0	0	0	0	0	0	0	0	1	0	8
CNGB1	cyclic nucleotide gated channel beta 1	0	0	0	0	0	0	0	0	0	1	0	8
CNIH2	cornichon family AMPA receptor auxiliary protein 2	1	1	1	0	0	1	1	1	0	0	1	8
CNIH3	cornichon family AMPA receptor auxiliary protein 3	1	1	1	0	0	1	1	1	0	0	1	8
CNKSR2	connector enhancer of kinase suppressor of Ras 2	1	1	1	0	0	1	1	1	0	1	1	8
CNKSR3	CNKSR family member 3	1	1	1	0	0	1	1	1	0	1	1	8
CNN1	calponin 1, basic, smooth muscle	1	1	1	0	0	1	1	1	0	0	1	8
CNNM2	cyclin M2	1	1	1	1	1	1	1	1	1	1	1	11
CNNM3	cyclin M3	0	0	0	0	0	0	0	0	0	1	0	8
CNOT1	CCR4-NOT transcription complex, subunit 1	0	0	0	0	0	0	0	0	0	1	0	8
CNOT11	CCR4-NOT transcription complex, subunit 11	0	0	0	0	0	0	0	0	0	1	0	8
CNOT2	CCR4-NOT transcription complex, subunit 2	0	0	0	0	0	0	0	0	0	1	0	8
CNOT6	CCR4-NOT transcription complex, subunit 6	0	0	0	0	0	0	0	0	0	1	0	8
CNOT6L	CCR4-NOT transcription complex, subunit 6-like	1	1	1	1	1	1	1	1	0	1	1	10
CNOT7	CCR4-NOT transcription complex, subunit 7	0	0	0	0	0	0	0	0	0	1	0	8
CNP	2',3'-cyclic nucleotide 3' phosphodiesterase	0	0	0	0	0	0	0	0	0	1	0	8
CNPPD1	cyclin Pas1/PHO80 domain containing 1	0	0	0	0	0	0	0	0	0	1	0	8
CNR1	cannabinoid receptor 1 (brain)	0	0	0	0	0	0	0	0	0	1	0	8
CNTD2	cyclin N-terminal domain containing 2	0	0	0	0	0	0	0	0	0	1	0	8
CNTF	ciliary neurotrophic factor	0	0	0	0	0	0	0	0	0	1	0	8
CNTN3	contactin 3 (plasmacytoma associated)	0	0	0	0	0	0	0	0	0	1	0	8
CNTNAP1	contactin associated protein 1	1	1	1	1	1	1	1	1	0	1	1	10
CNTNAP2	contactin associated protein-like 2	0	0	0	0	0	0	0	0	0	1	0	8
COA3	cytochrome c oxidase assembly factor 3	0	0	0	0	0	0	0	0	0	1	0	8
COBLL1	cordon-bleu WH2 repeat protein-like 1	1	1	1	1	1	1	1	1	0	0	1	9
COG1	component of oligomeric golgi complex 1	0	0	0	0	0	0	0	0	0	1	0	8
COG3	component of oligomeric golgi complex 3	1	1	1	0	0	1	1	1	0	0	1	8
COG8	component of oligomeric golgi complex 8	0	0	0	0	0	0	0	0	0	1	0	8
COL12A1	collagen, type XII, alpha 1	1	1	1	0	0	1	1	1	0	1	1	8
COL23A1	collagen, type XXIII, alpha 1	0	0	0	0	0	0	0	0	0	1	0	8
COL24A1	collagen, type XXIV, alpha 1	1	1	1	0	0	1	1	1	0	0	1	8
COL4A1	collagen, type IV, alpha 1	0	0	0	0	0	0	0	0	0	1	0	8
COL4A3BP	collagen, type IV, alpha 3 (Goodpasture antigen) binding protein	1	1	1	0	0	1	1	1	0	0	1	8
COL6A5	collagen, type VI, alpha 5	0	0	0	0	0	0	0	0	0	1	0	8
COL7A1	collagen, type VII, alpha 1	0	0	0	0	0	0	0	0	0	1	0	8
COLEC10	collectin sub-family member 10 (C-type lectin)	0	0	0	0	0	0	0	0	0	1	0	8
COLGALT2	collagen beta(1-O)galactosyltransferase 2	1	1	1	0	0	1	1	1	0	1	1	8
COMMD2	COMM domain containing 2	0	0	0	0	0	0	0	0	0	1	0	8
COMMD9	COMM domain containing 9	0	0	0	0	0	0	0	0	0	1	0	8
COPA	coatomer protein complex, subunit alpha	0	0	0	0	0	0	0	0	0	1	0	8
COPS2	COP9 signalosome subunit 2	1	1	1	1	1	1	1	1	0	0	1	9
COPS3	COP9 signalosome subunit 3	0	0	0	0	0	0	0	0	0	1	0	8
COPS7B	COP9 signalosome subunit 7B	1	1	1	0	0	1	1	1	0	1	1	8
COPZ1	coatomer protein complex, subunit zeta 1	0	0	0	1	1	0	0	0	0	0	0	2
COQ5	coenzyme Q5 homolog, methyltransferase (S. cerevisiae)	0	0	0	0	0	0	0	0	0	1	0	8
CORO2A	coronin, actin binding protein, 2A	0	0	0	0	0	0	0	0	0	1	0	8
CORO2B	coronin, actin binding protein, 2B	0	0	0	1	1	0	0	0	0	0	0	2
COX17	COX17 cytochrome c oxidase copper chaperone	0	0	0	0	0	0	0	0	0	1	0	8
COX20	COX20 cytochrome C oxidase assembly factor	0	0	0	0	0	0	0	0	0	1	0	8
COX5A	cytochrome c oxidase subunit Va	0	0	0	0	0	0	0	0	0	1	0	8
COX6B1	cytochrome c oxidase subunit VIb polypeptide 1 (ubiquitous)	0	0	0	0	0	0	0	0	0	1	0	8
CPD	carboxypeptidase D	1	1	1	0	0	1	1	1	0	0	1	8
CPE	carboxypeptidase E	0	0	0	0	0	0	0	0	0	1	0	8
CPEB2	cytoplasmic polyadenylation element binding protein 2	1	1	1	0	0	1	1	1	0	1	1	8
CPEB3	cytoplasmic polyadenylation element binding protein 3	1	1	1	1	1	1	1	1	0	1	1	10
CPEB4	cytoplasmic polyadenylation element binding protein 4	0	0	0	0	0	0	0	0	0	1	0	8
CPLX3	complexin 3	0	0	0	0	0	0	0	0	0	1	0	8
CPM	carboxypeptidase M	0	0	0	0	0	0	0	0	0	1	0	8
CPPED1	calcineurin-like phosphoesterase domain containing 1	0	0	0	0	0	0	0	0	0	1	0	8
CPSF2	cleavage and polyadenylation specific factor 2, 100kDa	0	0	0	1	1	0	0	0	0	0	0	2
CPSF4	cleavage and polyadenylation specific factor 4, 30kDa	0	0	0	0	0	0	0	0	0	1	0	8
CPSF6	cleavage and polyadenylation specific factor 6, 68kDa	0	0	0	0	0	0	0	0	0	1	0	8
CPXM2	carboxypeptidase X (M14 family), member 2	0	0	0	0	0	0	0	0	0	1	0	8
CRAMP1L	Crm, cramped-like (Drosophila)	1	1	1	0	0	1	1	1	0	1	1	8
CRB2	crumbs homolog 2 (Drosophila)	0	0	0	0	0	0	0	0	0	1	0	8
CREB1	cAMP responsive element binding protein 1	0	0	0	0	0	0	0	0	0	1	0	8
CREB5	cAMP responsive element binding protein 5	0	0	0	0	0	0	0	0	0	1	0	8
CREBL2	cAMP responsive element binding protein-like 2	1	1	1	0	0	1	1	1	0	1	1	8
CREBRF	CREB3 regulatory factor	1	1	1	1	1	1	1	1	0	1	1	10
CREBZF	CREB/ATF bZIP transcription factor	0	0	0	0	0	0	0	0	0	1	0	8
CREG1	cellular repressor of E1A-stimulated genes 1	0	0	0	0	0	0	0	0	0	1	0	8
CRELD1	cysteine-rich with EGF-like domains 1	0	0	0	1	1	0	0	0	0	1	0	3
CRIM1	cysteine rich transmembrane BMP regulator 1 (chordin-like)	1	1	1	0	0	1	1	1	0	0	1	8
CRIP3	cysteine-rich protein 3	0	0	0	0	0	0	0	0	0	1	0	8
CRISPLD2	cysteine-rich secretory protein LCCL domain containing 2	1	1	1	0	0	1	1	1	0	1	1	8
CRK	v-crk avian sarcoma virus CT10 oncogene homolog	1	1	1	0	0	1	1	1	1	1	1	8
CRKL	v-crk avian sarcoma virus CT10 oncogene homolog-like	1	1	1	0	0	1	1	1	0	1	1	8
CRP	C-reactive protein, pentraxin-related	0	0	0	0	0	0	0	0	0	1	0	8
CRTAC1	cartilage acidic protein 1	0	0	0	0	0	0	0	0	0	1	0	8
CRTC3	CREB regulated transcription coactivator 3	1	1	1	0	0	1	1	1	0	0	1	8
CRX	cone-rod homeobox	0	0	0	0	0	0	0	0	0	1	0	8
CRYBA1	crystallin, beta A1	0	0	0	0	0	0	0	0	0	1	0	8
CSDC2	cold shock domain containing C2, RNA binding	0	0	0	0	0	0	0	0	0	1	0	8
CSDE1	cold shock domain containing E1, RNA-binding	1	1	1	0	0	1	1	1	0	0	1	8
CSE1L	CSE1 chromosome segregation 1-like (yeast)	0	0	0	0	0	0	0	0	0	1	0	8
CSF1	colony stimulating factor 1 (macrophage)	1	1	1	0	0	1	1	1	0	1	1	8
CSF2	colony stimulating factor 2 (granulocyte-macrophage)	0	0	0	0	0	0	0	0	0	1	0	8
CSMD1	CUB and Sushi multiple domains 1	1	1	1	0	0	1	1	1	0	0	1	8
CSNK1A1	casein kinase 1, alpha 1	0	0	0	1	1	0	0	0	0	1	0	3
CSNK1E	casein kinase 1, epsilon	0	0	0	0	0	0	0	0	0	1	0	8
CSNK1G1	casein kinase 1, gamma 1	0	0	0	0	0	0	0	0	0	1	0	8
CSNK1G2	casein kinase 1, gamma 2	0	0	0	1	1	0	0	0	0	0	0	2
CSNK1G3	casein kinase 1, gamma 3	0	0	0	1	1	0	0	0	0	0	0	2
CSNK2A1	casein kinase 2, alpha 1 polypeptide	0	0	0	0	0	0	0	0	0	1	0	8
CSPG4	chondroitin sulfate proteoglycan 4	0	0	0	0	0	0	0	0	0	1	0	8
CSRNP1	cysteine-serine-rich nuclear protein 1	1	1	1	0	0	1	1	1	0	0	1	8
CSRNP2	cysteine-serine-rich nuclear protein 2	1	1	1	0	0	1	1	1	0	1	1	8
CST3	cystatin C	0	0	0	0	0	0	0	0	0	1	0	8
CST9	cystatin 9 (testatin)	0	0	0	0	0	0	0	0	0	1	0	8
CSTB	cystatin B (stefin B)	0	0	0	0	0	0	0	0	0	1	0	8
CTB-54O9.9	Uncharacterized protein	0	0	0	0	0	0	0	0	0	1	0	8
CTD-2228K2.5	Uncharacterized protein	0	0	0	0	0	0	0	0	0	1	0	8
CTD-2545M3.6		0	0	0	0	0	0	0	0	0	1	0	8
CTD-3074O7.11	Bardet-Biedl syndrome 1 protein	0	0	0	0	0	0	0	0	0	1	0	8
CTDSP2	CTD (carboxy-terminal domain, RNA polymerase II, polypeptide A) small phosphatase 2	1	1	1	0	0	1	1	1	0	1	1	8
CTDSPL	CTD (carboxy-terminal domain, RNA polymerase II, polypeptide A) small phosphatase-like	1	1	1	0	0	1	1	1	1	1	1	8
CTH	cystathionase (cystathionine gamma-lyase)	0	0	0	0	0	0	0	0	0	1	0	8
CTIF	CBP80/20-dependent translation initiation factor	1	1	1	0	0	1	1	1	0	0	1	8
CTNNBIP1	catenin, beta interacting protein 1	1	1	1	0	0	1	1	1	0	0	1	8
CTNNBL1	catenin, beta like 1	1	1	1	0	0	1	1	1	0	1	1	8
CTNND1	catenin (cadherin-associated protein), delta 1	0	0	0	1	1	0	0	0	0	1	0	3
CTNS	cystinosin, lysosomal cystine transporter	0	0	0	0	0	0	0	0	0	1	0	8
CTSB	cathepsin B	0	0	0	0	0	0	0	0	0	1	0	8
CTSV	cathepsin V	0	0	0	0	0	0	0	0	0	1	0	8
CTU1	cytosolic thiouridylase subunit 1	0	0	0	0	0	0	0	0	0	1	0	8
CUL2	cullin 2	1	1	1	0	0	1	1	1	0	0	1	8
CUL3	cullin 3	0	0	0	0	0	0	0	0	0	1	0	8
CUL4A	cullin 4A	0	0	0	1	1	0	0	0	0	0	0	2
CUTA	cutA divalent cation tolerance homolog (E. coli)	0	0	0	0	0	0	0	0	0	1	0	8
CWC15	CWC15 spliceosome-associated protein homolog (S. cerevisiae)	0	0	0	0	0	0	0	0	0	1	0	8
CWC25	CWC25 spliceosome-associated protein homolog (S. cerevisiae)	0	0	0	0	0	0	0	0	0	1	0	8
CX3CL1	chemokine (C-X3-C motif) ligand 1	1	1	1	0	0	1	1	1	0	0	1	8
CXCL10	chemokine (C-X-C motif) ligand 10	1	1	1	0	0	1	1	1	1	1	1	8
CXCL9	chemokine (C-X-C motif) ligand 9	0	0	0	0	0	0	0	0	0	1	0	8
CXCR5	chemokine (C-X-C motif) receptor 5	0	0	0	0	0	0	0	0	0	1	0	8
CXCR6	chemokine (C-X-C motif) receptor 6	0	0	0	0	0	0	0	0	0	1	0	8
CXorf21	chromosome X open reading frame 21	0	0	0	0	0	0	0	0	0	1	0	8
CXorf23	chromosome X open reading frame 23	0	0	0	1	1	0	0	0	0	0	0	2
CXorf36	chromosome X open reading frame 36	0	0	0	0	0	0	0	0	0	1	0	8
CXorf38	chromosome X open reading frame 38	0	0	0	0	0	0	0	0	0	1	0	8
CXorf40A	chromosome X open reading frame 40A	0	0	0	0	0	0	0	0	0	1	0	8
CXorf40B	chromosome X open reading frame 40B	0	0	0	0	0	0	0	0	0	1	0	8
CXXC1	CXXC finger protein 1	0	0	0	1	1	0	0	0	0	0	0	2
CYB561	cytochrome b561	1	1	1	0	0	1	1	1	0	1	1	8
CYB561A3	cytochrome b561 family, member A3	0	0	0	0	0	0	0	0	0	1	0	8
CYB561D1	cytochrome b561 family, member D1	1	1	1	0	0	1	1	1	1	1	1	8
CYB5B	cytochrome b5 type B (outer mitochondrial membrane)	0	0	0	0	0	0	0	0	0	1	0	8
CYB5D1	cytochrome b5 domain containing 1	0	0	0	0	0	0	0	0	0	1	0	8
CYB5R4	cytochrome b5 reductase 4	1	1	1	0	0	1	1	1	0	1	1	8
CYBRD1	cytochrome b reductase 1	0	0	0	0	0	0	0	0	0	1	0	8
CYCS	cytochrome c, somatic	0	0	0	0	0	0	0	0	0	1	0	8
CYFIP2	cytoplasmic FMR1 interacting protein 2	0	0	0	0	0	0	0	0	0	1	0	8
CYGB	cytoglobin	1	1	1	0	0	1	1	1	0	1	1	8
CYLD	cylindromatosis (turban tumor syndrome)	1	1	1	0	0	1	1	1	0	0	1	8
CYP26B1	cytochrome P450, family 26, subfamily B, polypeptide 1	1	1	1	0	0	1	1	1	1	1	1	8
CYP2S1	cytochrome P450, family 2, subfamily S, polypeptide 1	0	0	0	0	0	0	0	0	0	1	0	8
CYP2U1	cytochrome P450, family 2, subfamily U, polypeptide 1	0	0	0	0	0	0	0	0	0	1	0	8
CYP3A5	cytochrome P450, family 3, subfamily A, polypeptide 5	0	0	0	0	0	0	0	0	0	1	0	8
CYP4F12	cytochrome P450, family 4, subfamily F, polypeptide 12	0	0	0	0	0	0	0	0	0	1	0	8
CYP4F3	cytochrome P450, family 4, subfamily F, polypeptide 3	0	0	0	0	0	0	0	0	0	1	0	8
CYP7B1	cytochrome P450, family 7, subfamily B, polypeptide 1	0	0	0	0	0	0	0	0	0	1	0	8
CYSLTR1	cysteinyl leukotriene receptor 1	0	0	0	0	0	0	0	0	0	1	0	8
CYTH3	cytohesin 3	0	0	0	0	0	0	0	0	0	1	0	8
CYTIP	cytohesin 1 interacting protein	0	0	0	0	0	0	0	0	0	1	0	8
DAB1	Dab, reelin signal transducer, homolog 1 (Drosophila)	1	1	1	0	0	1	1	1	0	0	1	8
DAB2IP	DAB2 interacting protein	0	0	0	0	0	0	0	0	0	1	0	8
DACH1	dachshund homolog 1 (Drosophila)	1	1	1	0	0	1	1	1	0	0	1	8
DACT3	dishevelled-binding antagonist of beta-catenin 3	0	0	0	0	0	0	0	0	0	1	0	8
DAG1	dystroglycan 1 (dystrophin-associated glycoprotein 1)	0	0	0	0	0	0	0	0	0	1	0	8
DAGLA	diacylglycerol lipase, alpha	0	0	0	0	0	0	0	0	0	1	0	8
DAND5	DAN domain family member 5, BMP antagonist	0	0	0	0	0	0	0	0	0	1	0	8
DAP	death-associated protein	0	0	0	0	0	0	0	0	0	1	0	8
DBNL	drebrin-like	0	0	0	0	0	0	0	0	0	1	0	8
DCAF10	DDB1 and CUL4 associated factor 10	1	1	1	1	1	1	1	1	0	1	1	10
DCAF17	DDB1 and CUL4 associated factor 17	0	0	0	0	0	0	0	0	0	1	0	8
DCAF4	DDB1 and CUL4 associated factor 4	0	0	0	0	0	0	0	0	0	1	0	8
DCAF4L2	DDB1 and CUL4 associated factor 4-like 2	0	0	0	0	0	0	0	0	0	1	0	8
DCAF5	DDB1 and CUL4 associated factor 5	1	1	1	1	1	1	1	1	0	1	1	10
DCAF7	DDB1 and CUL4 associated factor 7	1	1	1	0	0	1	1	1	1	1	1	8
DCAF8	DDB1- and CUL4-associated factor 8	1	1	1	0	0	1	1	1	0	1	1	8
DCBLD1	discoidin, CUB and LCCL domain containing 1	0	0	0	0	0	0	0	0	0	1	0	8
DCBLD2	discoidin, CUB and LCCL domain containing 2	0	0	0	1	1	0	0	0	0	0	0	2
DCC	deleted in colorectal carcinoma	0	0	0	0	0	0	0	0	0	1	0	8
DCLK2	doublecortin-like kinase 2	0	0	0	0	0	0	0	0	0	1	0	8
DCP1A	decapping mRNA 1A	1	1	1	1	1	1	1	1	0	1	1	10
DCP2	decapping mRNA 2	0	0	0	0	0	0	0	0	0	1	0	8
DCPS	decapping enzyme, scavenger	0	0	0	0	0	0	0	0	0	1	0	8
DCT	dopachrome tautomerase	0	0	0	0	0	0	0	0	0	1	0	8
DCTN3	dynactin 3 (p22)	0	0	0	1	1	0	0	0	0	1	0	3
DCTN4	dynactin 4 (p62)	0	0	0	0	0	0	0	0	0	1	0	8
DCTN5	dynactin 5 (p25)	1	1	1	0	0	1	1	1	0	1	1	8
DCUN1D1	DCN1, defective in cullin neddylation 1, domain containing 1	1	1	1	0	0	1	1	1	0	1	1	8
DCUN1D2	DCN1, defective in cullin neddylation 1, domain containing 2	0	0	0	0	0	0	0	0	0	1	0	8
DCUN1D3	DCN1, defective in cullin neddylation 1, domain containing 3	0	0	0	1	1	0	0	0	0	1	0	3
DCUN1D4	DCN1, defective in cullin neddylation 1, domain containing 4	1	1	1	1	1	1	1	1	0	0	1	9
DCUN1D5	DCN1, defective in cullin neddylation 1, domain containing 5	1	1	1	1	1	1	1	1	0	1	1	10
DCX	doublecortin	0	0	0	0	0	0	0	0	0	1	0	8
DDAH1	dimethylarginine dimethylaminohydrolase 1	0	0	0	0	0	0	0	0	0	1	0	8
DDB1	damage-specific DNA binding protein 1, 127kDa	0	0	0	0	0	0	0	0	0	1	0	8
DDHD2	DDHD domain containing 2	0	0	0	0	0	0	0	0	0	1	0	8
DDI1	DNA-damage inducible 1 homolog 1 (S. cerevisiae)	0	0	0	0	0	0	0	0	0	1	0	8
DDR1	discoidin domain receptor tyrosine kinase 1	1	1	1	0	0	1	1	1	0	0	1	8
DDX11	DEAD/H (Asp-Glu-Ala-Asp/His) box helicase 11	0	0	0	0	0	0	0	0	0	1	0	8
DDX17	DEAD (Asp-Glu-Ala-Asp) box helicase 17	0	0	0	0	0	0	0	0	0	1	0	8
DDX19B	DEAD (Asp-Glu-Ala-Asp) box polypeptide 19B	1	1	1	0	0	1	1	1	0	1	1	8
DDX21	DEAD (Asp-Glu-Ala-Asp) box helicase 21	0	0	0	0	0	0	0	0	0	1	0	8
DDX26B	DEAD/H (Asp-Glu-Ala-Asp/His) box polypeptide 26B	0	0	0	0	0	0	0	0	0	1	0	8
DDX28	DEAD (Asp-Glu-Ala-Asp) box polypeptide 28	0	0	0	0	0	0	0	0	0	1	0	8
DDX3X	DEAD (Asp-Glu-Ala-Asp) box helicase 3, X-linked	1	1	1	0	0	1	1	1	0	1	1	8
DDX3Y	DEAD (Asp-Glu-Ala-Asp) box helicase 3, Y-linked	1	1	1	0	0	1	1	1	0	1	1	8
DDX52	DEAD (Asp-Glu-Ala-Asp) box polypeptide 52	0	0	0	0	0	0	0	0	0	1	0	8
DDX54	DEAD (Asp-Glu-Ala-Asp) box polypeptide 54	1	1	1	0	0	1	1	1	0	1	1	8
DDX6	DEAD (Asp-Glu-Ala-Asp) box helicase 6	0	0	0	0	0	0	0	0	0	1	0	8
DECR1	2,4-dienoyl CoA reductase 1, mitochondrial	0	0	0	0	0	0	0	0	0	1	0	8
DEDD	death effector domain containing	1	1	1	0	0	1	1	1	0	0	1	8
DENND2C	DENN/MADD domain containing 2C	1	1	1	0	0	1	1	1	0	1	1	8
DENND2D	DENN/MADD domain containing 2D	0	0	0	0	0	0	0	0	0	1	0	8
DENND4A	DENN/MADD domain containing 4A	1	1	1	0	0	1	1	1	0	1	1	8
DENND4B	DENN/MADD domain containing 4B	0	0	0	0	0	0	0	0	0	1	0	8
DENND5A	DENN/MADD domain containing 5A	0	0	0	1	1	0	0	0	0	0	0	2
DENND5B	DENN/MADD domain containing 5B	0	0	0	0	0	0	0	0	0	1	0	8
DENND6A	DENN/MADD domain containing 6A	1	1	1	0	0	1	1	1	0	1	1	8
DENND6B	DENN/MADD domain containing 6B	0	0	0	0	0	0	0	0	0	1	0	8
DENR	density-regulated protein	0	0	0	0	0	0	0	0	0	1	0	8
DEPDC5	DEP domain containing 5	0	0	0	0	0	0	0	0	0	1	0	8
DEPTOR	DEP domain containing MTOR-interacting protein	1	1	1	1	1	1	1	1	0	0	1	9
DERL3	derlin 3	0	0	0	0	0	0	0	0	0	1	0	8
DESI1	desumoylating isopeptidase 1	1	1	1	1	1	1	1	1	1	1	1	11
DESI2	desumoylating isopeptidase 2	0	0	0	0	0	0	0	0	0	1	0	8
DGCR14	DiGeorge syndrome critical region gene 14	0	0	0	0	0	0	0	0	0	1	0	8
DGCR2	DiGeorge syndrome critical region gene 2	1	1	1	1	1	1	1	1	0	1	1	10
DGCR6L	DiGeorge syndrome critical region gene 6-like	0	0	0	0	0	0	0	0	0	1	0	8
DGCR8	DGCR8 microprocessor complex subunit	0	0	0	0	0	0	0	0	0	1	0	8
DGKB	diacylglycerol kinase, beta 90kDa	0	0	0	0	0	0	0	0	0	1	0	8
DGKH	diacylglycerol kinase, eta	0	0	0	1	1	0	0	0	0	0	0	2
DHDDS	dehydrodolichyl diphosphate synthase	1	1	1	0	0	1	1	1	0	1	1	8
DHFR	dihydrofolate reductase	0	0	0	0	0	0	0	0	0	1	0	8
DHFRL1	dihydrofolate reductase-like 1	0	0	0	0	0	0	0	0	0	1	0	8
DHRS7	dehydrogenase/reductase (SDR family) member 7	0	0	0	0	0	0	0	0	0	1	0	8
DHRSX	dehydrogenase/reductase (SDR family) X-linked	0	0	0	0	0	0	0	0	0	1	0	8
DHTKD1	dehydrogenase E1 and transketolase domain containing 1	1	1	1	0	0	1	1	1	0	0	1	8
DHX30	DEAH (Asp-Glu-Ala-His) box helicase 30	0	0	0	0	0	0	0	0	0	1	0	8
DHX33	DEAH (Asp-Glu-Ala-His) box polypeptide 33	0	0	0	0	0	0	0	0	0	1	0	8
DHX36	DEAH (Asp-Glu-Ala-His) box polypeptide 36	0	0	0	0	0	0	0	0	0	1	0	8
DIABLO	diablo, IAP-binding mitochondrial protein	0	0	0	0	0	0	0	0	0	1	0	8
DIAPH1	diaphanous-related formin 1	1	1	1	0	0	1	1	1	0	1	1	8
DIAPH2	diaphanous-related formin 2	1	1	1	1	1	1	1	1	1	1	1	11
DICER1	dicer 1, ribonuclease type III	1	1	1	1	1	1	1	1	0	0	1	9
DIDO1	death inducer-obliterator 1	0	0	0	0	0	0	0	0	0	1	0	8
DIEXF	digestive organ expansion factor homolog (zebrafish)	0	0	0	0	0	0	0	0	0	1	0	8
DIMT1	DIM1 dimethyladenosine transferase 1 homolog (S. cerevisiae)	0	0	0	0	0	0	0	0	0	1	0	8
DIO2	deiodinase, iodothyronine, type II	0	0	0	0	0	0	0	0	0	1	0	8
DIO3	deiodinase, iodothyronine, type III	0	0	0	0	0	0	0	0	0	1	0	8
DIP2A	DIP2 disco-interacting protein 2 homolog A (Drosophila)	0	0	0	0	0	0	0	0	0	1	0	8
DIRAS1	DIRAS family, GTP-binding RAS-like 1	0	0	0	0	0	0	0	0	0	1	0	8
DISC1	disrupted in schizophrenia 1	0	0	0	1	1	0	0	0	0	0	0	2
DIXDC1	DIX domain containing 1	1	1	1	0	0	1	1	1	1	1	1	8
DKC1	dyskeratosis congenita 1, dyskerin	0	0	0	0	0	0	0	0	0	1	0	8
DKFZP667F0711		0	0	0	0	0	0	0	0	0	1	0	8
DKFZP761J1410	Lipid phosphate phosphatase-related protein type 2	1	1	1	0	0	1	1	1	0	1	1	8
DKK1	dickkopf WNT signaling pathway inhibitor 1	0	0	0	1	1	0	0	0	0	0	0	2
DKK3	dickkopf WNT signaling pathway inhibitor 3	0	0	0	0	0	0	0	0	0	1	0	8
DLC1	deleted in liver cancer 1	0	0	0	0	0	0	0	0	0	1	0	8
DLEC1	deleted in lung and esophageal cancer 1	0	0	0	0	0	0	0	0	0	1	0	8
DLG3	discs, large homolog 3 (Drosophila)	0	0	0	0	0	0	0	0	0	1	0	8
DLG4	discs, large homolog 4 (Drosophila)	0	0	0	1	1	0	0	0	0	0	0	2
DLG5	discs, large homolog 5 (Drosophila)	0	0	0	1	1	0	0	0	0	0	0	2
DLGAP2	discs, large (Drosophila) homolog-associated protein 2	1	1	1	0	0	1	1	1	0	1	1	8
DLGAP3	discs, large (Drosophila) homolog-associated protein 3	0	0	0	0	0	0	0	0	0	1	0	8
DLL1	delta-like 1 (Drosophila)	1	1	1	1	1	1	1	1	0	0	1	9
DLL4	delta-like 4 (Drosophila)	1	1	1	0	0	1	1	1	0	1	1	8
DLST	dihydrolipoamide S-succinyltransferase (E2 component of 2-oxo-glutarate complex)	1	1	1	0	0	1	1	1	0	0	1	8
DMAP1	DNA methyltransferase 1 associated protein 1	0	0	0	0	0	0	0	0	0	1	0	8
DMBX1	diencephalon/mesencephalon homeobox 1	0	0	0	0	0	0	0	0	0	1	0	8
DMD	dystrophin	0	0	0	0	0	0	0	0	0	1	0	8
DMRT2	doublesex and mab-3 related transcription factor 2	0	0	0	0	0	0	0	0	0	1	0	8
DMRTA1	DMRT-like family A1	0	0	0	0	0	0	0	0	0	1	0	8
DMTF1	cyclin D binding myb-like transcription factor 1	1	1	1	0	0	1	1	1	0	1	1	8
DMTN	dematin actin binding protein	0	0	0	0	0	0	0	0	0	1	0	8
DMXL1	Dmx-like 1	0	0	0	0	0	0	0	0	0	1	0	8
DNAAF3	dynein, axonemal, assembly factor 3	0	0	0	0	0	0	0	0	0	1	0	8
DNAH10OS	dynein, axonemal, heavy chain 10 opposite strand	0	0	0	0	0	0	0	0	0	1	0	8
DNAH17	dynein, axonemal, heavy chain 17	0	0	0	0	0	0	0	0	0	1	0	8
DNAH9	dynein, axonemal, heavy chain 9	0	0	0	0	0	0	0	0	0	1	0	8
DNAJA2	DnaJ (Hsp40) homolog, subfamily A, member 2	1	1	1	0	0	1	1	1	1	1	1	8
DNAJA3	DnaJ (Hsp40) homolog, subfamily A, member 3	0	0	0	0	0	0	0	0	0	1	0	8
DNAJA4	DnaJ (Hsp40) homolog, subfamily A, member 4	0	0	0	0	0	0	0	0	0	1	0	8
DNAJB1	DnaJ (Hsp40) homolog, subfamily B, member 1	0	0	0	0	0	0	0	0	0	1	0	8
DNAJB14	DnaJ (Hsp40) homolog, subfamily B, member 14	0	0	0	0	0	0	0	0	0	1	0	8
DNAJB4	DnaJ (Hsp40) homolog, subfamily B, member 4	1	1	1	1	1	1	1	1	0	1	1	10
DNAJC10	DnaJ (Hsp40) homolog, subfamily C, member 10	0	0	0	0	0	0	0	0	0	1	0	8
DNAJC11	DnaJ (Hsp40) homolog, subfamily C, member 11	0	0	0	0	0	0	0	0	0	1	0	8
DNAJC16	DnaJ (Hsp40) homolog, subfamily C, member 16	1	1	1	0	0	1	1	1	1	1	1	8
DNAJC24	DnaJ (Hsp40) homolog, subfamily C, member 24	0	0	0	0	0	0	0	0	0	1	0	8
DNAJC28	DnaJ (Hsp40) homolog, subfamily C, member 28	0	0	0	0	0	0	0	0	0	1	0	8
DNAJC3	DnaJ (Hsp40) homolog, subfamily C, member 3	0	0	0	1	1	0	0	0	0	0	0	2
DNAJC30	DnaJ (Hsp40) homolog, subfamily C, member 30	0	0	0	0	0	0	0	0	0	1	0	8
DNAJC5	DnaJ (Hsp40) homolog, subfamily C, member 5	1	1	1	0	0	1	1	1	0	1	1	8
DNAJC5G	DnaJ (Hsp40) homolog, subfamily C, member 5 gamma	0	0	0	0	0	0	0	0	0	1	0	8
DNAL4	dynein, axonemal, light chain 4	0	0	0	0	0	0	0	0	0	1	0	8
DNALI1	dynein, axonemal, light intermediate chain 1	0	0	0	0	0	0	0	0	0	1	0	8
DNASE1L2	deoxyribonuclease I-like 2	0	0	0	0	0	0	0	0	0	1	0	8
DNER	delta/notch-like EGF repeat containing	0	0	0	0	0	0	0	0	0	1	0	8
DNM1L	dynamin 1-like	0	0	0	0	0	0	0	0	0	1	0	8
DNPEP	aspartyl aminopeptidase	0	0	0	0	0	0	0	0	0	1	0	8
DOCK5	dedicator of cytokinesis 5	0	0	0	0	0	0	0	0	0	1	0	8
DOK7	docking protein 7	0	0	0	0	0	0	0	0	0	1	0	8
DOLPP1	dolichyldiphosphatase 1	1	1	1	0	0	1	1	1	0	0	1	8
DOT1L	DOT1-like histone H3K79 methyltransferase	0	0	0	0	0	0	0	0	0	1	0	8
DPF3	D4, zinc and double PHD fingers, family 3	0	0	0	0	0	0	0	0	0	1	0	8
DPH2	DPH2 homolog (S. cerevisiae)	0	0	0	0	0	0	0	0	0	1	0	8
DPH5	diphthamide biosynthesis 5	1	1	1	0	0	1	1	1	0	1	1	8
DPM1	dolichyl-phosphate mannosyltransferase polypeptide 1, catalytic subunit	0	0	0	0	0	0	0	0	0	1	0	8
DPP4	dipeptidyl-peptidase 4	0	0	0	0	0	0	0	0	0	1	0	8
DPP8	dipeptidyl-peptidase 8	1	1	1	1	1	1	1	1	0	1	1	10
DPPA4	developmental pluripotency associated 4	0	0	0	0	0	0	0	0	0	1	0	8
DPY19L4	dpy-19-like 4 (C. elegans)	1	1	1	0	0	1	1	1	0	1	1	8
DPYSL3	dihydropyrimidinase-like 3	0	0	0	1	1	0	0	0	0	0	0	2
DPYSL4	dihydropyrimidinase-like 4	0	0	0	0	0	0	0	0	0	1	0	8
DPYSL5	dihydropyrimidinase-like 5	0	0	0	0	0	0	0	0	0	1	0	8
DRAM1	DNA-damage regulated autophagy modulator 1	0	0	0	0	0	0	0	0	0	1	0	8
DRAXIN	dorsal inhibitory axon guidance protein	0	0	0	0	0	0	0	0	0	1	0	8
DRP2	dystrophin related protein 2	1	1	1	0	0	1	1	1	0	0	1	8
DSC1	desmocollin 1	0	0	0	1	1	0	0	0	0	0	0	2
DSC3	desmocollin 3	0	0	0	1	1	0	0	0	0	0	0	2
DSCAM	Down syndrome cell adhesion molecule	0	0	0	0	0	0	0	0	0	1	0	8
DSEL	dermatan sulfate epimerase-like	1	1	1	0	0	1	1	1	0	1	1	8
DSG3	desmoglein 3	0	0	0	0	0	0	0	0	0	1	0	8
DST	dystonin	0	0	0	0	0	0	0	0	0	1	0	8
DTD2	D-tyrosyl-tRNA deacylase 2 (putative)	0	0	0	0	0	0	0	0	0	1	0	8
DTWD1	DTW domain containing 1	0	0	0	0	0	0	0	0	0	1	0	8
DTX4	deltex homolog 4 (Drosophila)	0	0	0	0	0	0	0	0	0	1	0	8
DUS1L	dihydrouridine synthase 1-like (S. cerevisiae)	0	0	0	1	1	0	0	0	0	0	0	2
DUSP16	dual specificity phosphatase 16	0	0	0	0	0	0	0	0	0	1	0	8
DUSP18	dual specificity phosphatase 18	0	0	0	0	0	0	0	0	0	1	0	8
DUSP2	dual specificity phosphatase 2	0	0	0	0	0	0	0	0	0	1	0	8
DUSP28	dual specificity phosphatase 28	0	0	0	0	0	0	0	0	0	1	0	8
DUSP9	dual specificity phosphatase 9	0	0	0	0	0	0	0	0	0	1	0	8
DVL1	dishevelled segment polarity protein 1	0	0	0	0	0	0	0	0	0	1	0	8
DVL2	dishevelled segment polarity protein 2	0	0	0	0	0	0	0	0	0	1	0	8
DYNC1I1	dynein, cytoplasmic 1, intermediate chain 1	1	1	1	1	1	1	1	1	0	0	1	9
DYNC1LI2	dynein, cytoplasmic 1, light intermediate chain 2	1	1	1	1	1	1	1	1	0	1	1	10
DYNLL2	dynein, light chain, LC8-type 2	1	1	1	1	1	1	1	1	0	1	1	10
DYRK1A	dual-specificity tyrosine-(Y)-phosphorylation regulated kinase 1A	0	0	0	0	0	0	0	0	0	1	0	8
DYRK1B	dual-specificity tyrosine-(Y)-phosphorylation regulated kinase 1B	1	1	1	0	0	1	1	1	1	1	1	8
DYRK2	dual-specificity tyrosine-(Y)-phosphorylation regulated kinase 2	1	1	1	1	1	1	1	1	0	1	1	10
DYRK3	dual-specificity tyrosine-(Y)-phosphorylation regulated kinase 3	0	0	0	0	0	0	0	0	0	1	0	8
DZIP1	DAZ interacting zinc finger protein 1	1	1	1	0	0	1	1	1	0	0	1	8
DZIP1L	DAZ interacting zinc finger protein 1-like	0	0	0	0	0	0	0	0	0	1	0	8
E2F2	E2F transcription factor 2	0	0	0	0	0	0	0	0	0	1	0	8
E2F3	E2F transcription factor 3	1	1	1	0	0	1	1	1	1	1	1	8
E2F7	E2F transcription factor 7	1	1	1	0	0	1	1	1	0	1	1	8
EARS2	glutamyl-tRNA synthetase 2, mitochondrial	0	0	0	0	0	0	0	0	0	1	0	8
EBF1	early B-cell factor 1	0	0	0	1	1	0	0	0	0	0	0	2
EBF2	early B-cell factor 2	0	0	0	0	0	0	0	0	0	1	0	8
EBF4	early B-cell factor 4	0	0	0	0	0	0	0	0	0	1	0	8
EBI3	Epstein-Barr virus induced 3	1	1	1	0	0	1	1	1	0	0	1	8
ECHDC1	enoyl CoA hydratase domain containing 1	0	0	0	0	0	0	0	0	0	1	0	8
EDA	ectodysplasin A	1	1	1	1	1	1	1	1	0	1	1	10
EDAR	ectodysplasin A receptor	1	1	1	0	0	1	1	1	0	0	1	8
EDARADD	EDAR-associated death domain	0	0	0	0	0	0	0	0	0	1	0	8
EDIL3	EGF-like repeats and discoidin I-like domains 3	0	0	0	1	1	0	0	0	0	0	0	2
EDNRA	endothelin receptor type A	1	1	1	0	0	1	1	1	0	0	1	8
EEA1	early endosome antigen 1	0	0	0	0	0	0	0	0	0	1	0	8
EED	embryonic ectoderm development	1	1	1	0	0	1	1	1	1	1	1	8
EEF1G	eukaryotic translation elongation factor 1 gamma	0	0	0	0	0	0	0	0	0	1	0	8
EEF2K	eukaryotic elongation factor-2 kinase	0	0	0	0	0	0	0	0	0	1	0	8
EFCAB1	EF-hand calcium binding domain 1	0	0	0	0	0	0	0	0	0	1	0	8
EFCAB11	EF-hand calcium binding domain 11	0	0	0	0	0	0	0	0	0	1	0	8
EFCAB2	EF-hand calcium binding domain 2	0	0	0	0	0	0	0	0	0	1	0	8
EFCAB4A	EF-hand calcium binding domain 4A	1	1	1	0	0	1	1	1	0	0	1	8
EFCAB5	EF-hand calcium binding domain 5	0	0	0	0	0	0	0	0	0	1	0	8
EFCAB6	EF-hand calcium binding domain 6	0	0	0	0	0	0	0	0	0	1	0	8
EFNA5	ephrin-A5	0	0	0	0	0	0	0	0	0	1	0	8
EFNB1	ephrin-B1	0	0	0	0	0	0	0	0	0	1	0	8
EFNB2	ephrin-B2	1	1	1	1	1	1	1	1	0	1	1	10
EFR3A	EFR3 homolog A (S. cerevisiae)	0	0	0	0	0	0	0	0	0	1	0	8
EFTUD2	elongation factor Tu GTP binding domain containing 2	0	0	0	0	0	0	0	0	0	1	0	8
EGFR	epidermal growth factor receptor	0	0	0	0	0	0	0	0	0	1	0	8
EGLN1	egl-9 family hypoxia-inducible factor 1	1	1	1	0	0	1	1	1	0	0	1	8
EGLN2	egl-9 family hypoxia-inducible factor 2	1	1	1	0	0	1	1	1	0	0	1	8
EGR3	early growth response 3	0	0	0	0	0	0	0	0	0	1	0	8
EHD1	EH-domain containing 1	0	0	0	0	0	0	0	0	0	1	0	8
EHD3	EH-domain containing 3	0	0	0	0	0	0	0	0	0	1	0	8
EHD4	EH-domain containing 4	0	0	0	0	0	0	0	0	0	1	0	8
EHMT1	euchromatic histone-lysine N-methyltransferase 1	0	0	0	0	0	0	0	0	0	1	0	8
EHMT2	euchromatic histone-lysine N-methyltransferase 2	0	0	0	0	0	0	0	0	0	1	0	8
EIF1AX	eukaryotic translation initiation factor 1A, X-linked	0	0	0	1	1	0	0	0	0	0	0	2
EIF2AK2	eukaryotic translation initiation factor 2-alpha kinase 2	0	0	0	0	0	0	0	0	0	1	0	8
EIF2B1	eukaryotic translation initiation factor 2B, subunit 1 alpha, 26kDa	0	0	0	0	0	0	0	0	0	1	0	8
EIF2B3	eukaryotic translation initiation factor 2B, subunit 3 gamma, 58kDa	0	0	0	0	0	0	0	0	0	1	0	8
EIF2B5	eukaryotic translation initiation factor 2B, subunit 5 epsilon, 82kDa	1	1	1	0	0	1	1	1	0	0	1	8
EIF3A	eukaryotic translation initiation factor 3, subunit A	1	1	1	0	0	1	1	1	0	0	1	8
EIF3C	eukaryotic translation initiation factor 3, subunit C	0	0	0	0	0	0	0	0	0	1	0	8
EIF3CL	eukaryotic translation initiation factor 3, subunit C-like	0	0	0	0	0	0	0	0	0	1	0	8
EIF3L	eukaryotic translation initiation factor 3, subunit L	0	0	0	0	0	0	0	0	0	1	0	8
EIF3M	eukaryotic translation initiation factor 3, subunit M	1	1	1	0	0	1	1	1	0	1	1	8
EIF4B	eukaryotic translation initiation factor 4B	1	1	1	1	1	1	1	1	0	0	1	9
EIF4E	eukaryotic translation initiation factor 4E	1	1	1	0	0	1	1	1	1	1	1	8
EIF4E3	eukaryotic translation initiation factor 4E family member 3	0	0	0	0	0	0	0	0	0	1	0	8
EIF4EBP1	eukaryotic translation initiation factor 4E binding protein 1	0	0	0	0	0	0	0	0	0	1	0	8
EIF4EBP2	eukaryotic translation initiation factor 4E binding protein 2	0	0	0	1	1	0	0	0	0	1	0	3
EIF4G1	eukaryotic translation initiation factor 4 gamma, 1	0	0	0	0	0	0	0	0	1	0	0	8
EIF4G3	eukaryotic translation initiation factor 4 gamma, 3	0	0	0	0	0	0	0	0	0	1	0	8
EIF5	eukaryotic translation initiation factor 5	0	0	0	1	1	0	0	0	0	0	0	2
EIF5A	eukaryotic translation initiation factor 5A	1	1	1	0	0	1	1	1	0	1	1	8
EIF5A2	eukaryotic translation initiation factor 5A2	1	1	1	0	0	1	1	1	0	0	1	8
EIF5B	eukaryotic translation initiation factor 5B	0	0	0	0	0	0	0	0	0	1	0	8
ELAC1	elaC ribonuclease Z 1	0	0	0	0	0	0	0	0	0	1	0	8
ELAC2	elaC ribonuclease Z 2	0	0	0	0	0	0	0	0	0	1	0	8
ELAVL3	ELAV like neuron-specific RNA binding protein 3	0	0	0	1	1	0	0	0	0	0	0	2
ELK4	ELK4, ETS-domain protein (SRF accessory protein 1)	1	1	1	1	1	1	1	1	0	0	1	9
ELL	elongation factor RNA polymerase II	1	1	1	0	0	1	1	1	0	1	1	8
ELL2	elongation factor, RNA polymerase II, 2	1	1	1	0	0	1	1	1	0	1	1	8
ELL3	elongation factor RNA polymerase II-like 3	0	0	0	0	0	0	0	0	0	1	0	8
ELMO2	engulfment and cell motility 2	1	1	1	0	0	1	1	1	0	0	1	8
ELMOD1	ELMO/CED-12 domain containing 1	1	1	1	0	0	1	1	1	0	1	1	8
ELMOD3	ELMO/CED-12 domain containing 3	0	0	0	0	0	0	0	0	0	1	0	8
ELMSAN1	ELM2 and Myb/SANT-like domain containing 1	1	1	1	0	0	1	1	1	0	1	1	8
ELOVL1	ELOVL fatty acid elongase 1	0	0	0	0	0	0	0	0	0	1	0	8
ELOVL3	ELOVL fatty acid elongase 3	0	0	0	0	0	0	0	0	0	1	0	8
ELOVL4	ELOVL fatty acid elongase 4	0	0	0	0	0	0	0	0	0	1	0	8
ELOVL5	ELOVL fatty acid elongase 5	0	0	0	0	0	0	0	0	0	1	0	8
ELOVL6	ELOVL fatty acid elongase 6	1	1	1	1	1	1	1	1	0	1	1	10
ELOVL7	ELOVL fatty acid elongase 7	0	0	0	0	0	0	0	0	0	1	0	8
ELP2	elongator acetyltransferase complex subunit 2	0	0	0	0	0	0	0	0	0	1	0	8
ELP3	elongator acetyltransferase complex subunit 3	0	0	0	0	0	0	0	0	0	1	0	8
ELP5	elongator acetyltransferase complex subunit 5	0	0	0	0	0	0	0	0	0	1	0	8
ELP6	elongator acetyltransferase complex subunit 6	0	0	0	0	0	0	0	0	0	1	0	8
EMB	embigin	0	0	0	0	0	0	0	0	0	1	0	8
EMC1	ER membrane protein complex subunit 1	0	0	0	0	0	0	0	0	0	1	0	8
EMC4	ER membrane protein complex subunit 4	1	1	1	0	0	1	1	1	0	1	1	8
EMC7	ER membrane protein complex subunit 7	0	0	0	0	0	0	0	0	0	1	0	8
EMCN	endomucin	0	0	0	0	0	0	0	0	0	1	0	8
EMILIN3	elastin microfibril interfacer 3	0	0	0	0	0	0	0	0	0	1	0	8
EML1	echinoderm microtubule associated protein like 1	0	0	0	0	0	0	0	0	0	1	0	8
EML5	echinoderm microtubule associated protein like 5	0	0	0	1	1	0	0	0	0	1	0	3
EML6	echinoderm microtubule associated protein like 6	1	1	1	0	0	1	1	1	0	1	1	8
EMP1	epithelial membrane protein 1	0	0	0	0	0	0	0	0	0	1	0	8
EMR2	egf-like module containing, mucin-like, hormone receptor-like 2	0	0	0	0	0	0	0	0	0	1	0	8
EMX1	empty spiracles homeobox 1	1	1	1	0	0	1	1	1	0	1	1	8
EMX2	empty spiracles homeobox 2	0	0	0	0	0	0	0	0	0	1	0	8
EN2	engrailed homeobox 2	1	1	1	1	1	1	1	1	0	0	1	9
ENAH	enabled homolog (Drosophila)	1	1	1	0	0	1	1	1	0	1	1	8
ENC1	ectodermal-neural cortex 1 (with BTB domain)	0	0	0	0	0	0	0	0	0	1	0	8
ENG	endoglin	0	0	0	0	0	0	0	0	0	1	0	8
ENGASE	endo-beta-N-acetylglucosaminidase	0	0	0	0	0	0	0	0	0	1	0	8
ENKD1	enkurin domain containing 1	0	0	0	0	0	0	0	0	0	1	0	8
ENOSF1	enolase superfamily member 1	0	0	0	0	0	0	0	0	0	1	0	8
ENOX2	ecto-NOX disulfide-thiol exchanger 2	0	0	0	0	0	0	0	0	0	1	0	8
ENPP1	ectonucleotide pyrophosphatase/phosphodiesterase 1	0	0	0	0	0	0	0	0	0	1	0	8
ENPP2	ectonucleotide pyrophosphatase/phosphodiesterase 2	0	0	0	1	1	0	0	0	0	0	0	2
ENPP5	ectonucleotide pyrophosphatase/phosphodiesterase 5 (putative)	0	0	0	0	0	0	0	0	0	1	0	8
ENTHD2	ENTH domain containing 2	0	0	0	0	0	0	0	0	0	1	0	8
ENTPD1	ectonucleoside triphosphate diphosphohydrolase 1	0	0	0	0	0	0	0	0	0	1	0	8
ENTPD4	ectonucleoside triphosphate diphosphohydrolase 4	0	0	0	1	1	0	0	0	0	0	0	2
ENTPD5	ectonucleoside triphosphate diphosphohydrolase 5	1	1	1	0	0	1	1	1	0	1	1	8
ENTPD6	ectonucleoside triphosphate diphosphohydrolase 6 (putative)	0	0	0	0	0	0	0	0	0	1	0	8
ENTPD7	ectonucleoside triphosphate diphosphohydrolase 7	1	1	1	1	1	1	1	1	0	0	1	9
EPB41	erythrocyte membrane protein band 4.1 (elliptocytosis 1, RH-linked)	0	0	0	0	0	0	0	0	0	1	0	8
EPB41L1	erythrocyte membrane protein band 4.1-like 1	1	1	1	0	0	1	1	1	0	1	1	8
EPB41L4B	erythrocyte membrane protein band 4.1 like 4B	1	1	1	0	0	1	1	1	1	1	1	8
EPB41L5	erythrocyte membrane protein band 4.1 like 5	0	0	0	0	0	0	0	0	0	1	0	8
EPC1	enhancer of polycomb homolog 1 (Drosophila)	1	1	1	0	0	1	1	1	0	0	1	8
EPC2	enhancer of polycomb homolog 2 (Drosophila)	0	0	0	1	1	0	0	0	0	0	0	2
EPHA1	EPH receptor A1	1	1	1	0	0	1	1	1	0	0	1	8
EPHA7	EPH receptor A7	1	1	1	0	0	1	1	1	0	1	1	8
EPHB4	EPH receptor B4	0	0	0	0	0	0	0	0	0	1	0	8
EPM2A	epilepsy, progressive myoclonus type 2A, Lafora disease (laforin)	0	0	0	0	0	0	0	0	0	1	0	8
EPOR	erythropoietin receptor	0	0	0	0	0	0	0	0	1	0	0	8
EPS8	epidermal growth factor receptor pathway substrate 8	0	0	0	0	0	0	0	0	0	1	0	8
EPT1	ethanolaminephosphotransferase 1 (CDP-ethanolamine-specific)	1	1	1	0	0	1	1	1	0	0	1	8
ERAL1	Era-like 12S mitochondrial rRNA chaperone 1	0	0	0	0	0	0	0	0	0	1	0	8
ERBB2IP	erbb2 interacting protein	0	0	0	0	0	0	0	0	0	1	0	8
ERBB4	v-erb-b2 avian erythroblastic leukemia viral oncogene homolog 4	0	0	0	0	0	0	0	0	0	1	0	8
ERC1	ELKS/RAB6-interacting/CAST family member 1	0	0	0	0	0	0	0	0	0	1	0	8
ERC2	ELKS/RAB6-interacting/CAST family member 2	1	1	1	0	0	1	1	1	0	0	1	8
ERCC1	excision repair cross-complementing rodent repair deficiency, complementation group 1 (includes overlapping antisense sequence)	0	0	0	0	0	0	0	0	0	1	0	8
ERCC2	excision repair cross-complementing rodent repair deficiency, complementation group 2	0	0	0	0	0	0	0	0	0	1	0	8
ERCC4	excision repair cross-complementing rodent repair deficiency, complementation group 4	0	0	0	0	0	0	0	0	0	1	0	8
ERCC6	excision repair cross-complementing rodent repair deficiency, complementation group 6	0	0	0	0	0	0	0	0	0	1	0	8
ERF	Ets2 repressor factor	0	0	0	0	0	0	0	0	0	1	0	8
ERI1	exoribonuclease 1	0	0	0	0	0	0	0	0	0	1	0	8
ERLIN1	ER lipid raft associated 1	0	0	0	1	1	0	0	0	0	0	0	2
ERLIN2	ER lipid raft associated 2	1	1	1	0	0	1	1	1	1	1	1	8
ERMP1	endoplasmic reticulum metallopeptidase 1	0	0	0	0	0	0	0	0	0	1	0	8
ERN2	endoplasmic reticulum to nucleus signaling 2	0	0	0	0	0	0	0	0	0	1	0	8
ERP44	endoplasmic reticulum protein 44	0	0	0	0	0	0	0	0	0	1	0	8
ESAM	endothelial cell adhesion molecule	0	0	0	0	0	0	0	0	0	1	0	8
ESCO1	establishment of sister chromatid cohesion N-acetyltransferase 1	0	0	0	0	0	0	0	0	0	1	0	8
ESF1	ESF1, nucleolar pre-rRNA processing protein, homolog (S. cerevisiae)	1	1	1	1	1	1	1	1	0	0	1	9
ESPN	espin	0	0	0	0	0	0	0	0	0	1	0	8
ESR1	estrogen receptor 1	0	0	0	1	1	0	0	0	0	1	0	3
ESR2	estrogen receptor 2 (ER beta)	1	1	1	0	0	1	1	1	0	1	1	8
ESRP1	epithelial splicing regulatory protein 1	1	1	1	0	0	1	1	1	1	1	1	8
ESRP2	epithelial splicing regulatory protein 2	1	1	1	0	0	1	1	1	0	1	1	8
ESRRA	estrogen-related receptor alpha	1	1	1	1	1	1	1	1	0	0	1	9
ESRRB	estrogen-related receptor beta	0	0	0	0	0	0	0	0	0	1	0	8
ESRRG	estrogen-related receptor gamma	1	1	1	0	0	1	1	1	0	1	1	8
ESYT1	extended synaptotagmin-like protein 1	0	0	0	0	0	0	0	0	0	1	0	8
ETF1	eukaryotic translation termination factor 1	0	0	0	1	1	0	0	0	0	0	0	2
ETNK1	ethanolamine kinase 1	1	1	1	1	1	1	1	1	0	1	1	10
ETS1	v-ets avian erythroblastosis virus E26 oncogene homolog 1	0	0	0	0	0	0	0	0	0	1	0	8
ETS2	v-ets avian erythroblastosis virus E26 oncogene homolog 2	0	0	0	0	0	0	0	0	0	1	0	8
ETV1	ets variant 1	1	1	1	0	0	1	1	1	0	0	1	8
ETV3	ets variant 3	1	1	1	1	1	1	1	1	0	0	1	9
ETV4	ets variant 4	0	0	0	0	0	0	0	0	0	1	0	8
ETV7	ets variant 7	0	0	0	0	0	0	0	0	0	1	0	8
EVA1A	eva-1 homolog A (C. elegans)	0	0	0	1	1	0	0	0	0	0	0	2
EVI5	ecotropic viral integration site 5	1	1	1	0	0	1	1	1	0	0	1	8
EXOC1	exocyst complex component 1	0	0	0	0	0	0	0	0	0	1	0	8
EXOC2	exocyst complex component 2	0	0	0	0	0	0	0	0	0	1	0	8
EXOC3L2	exocyst complex component 3-like 2	1	1	1	0	0	1	1	1	0	0	1	8
EXOC4	exocyst complex component 4	0	0	0	0	0	0	0	0	0	1	0	8
EXOC5	exocyst complex component 5	1	1	1	1	1	1	1	1	0	0	1	9
EXOC7	exocyst complex component 7	0	0	0	0	0	0	0	0	0	1	0	8
EXT1	exostosin glycosyltransferase 1	0	0	0	0	0	0	0	0	0	1	0	8
EXT2	exostosin glycosyltransferase 2	0	0	0	0	0	0	0	0	0	1	0	8
EXTL3	exostosin-like glycosyltransferase 3	1	1	1	0	0	1	1	1	1	1	1	8
EYA1	eyes absent homolog 1 (Drosophila)	1	1	1	0	0	1	1	1	0	1	1	8
EYA3	eyes absent homolog 3 (Drosophila)	0	0	0	0	0	0	0	0	0	1	0	8
EYA4	eyes absent homolog 4 (Drosophila)	1	1	1	0	0	1	1	1	0	1	1	8
EZH1	enhancer of zeste homolog 1 (Drosophila)	1	1	1	0	0	1	1	1	0	1	1	8
F11	coagulation factor XI	0	0	0	0	0	0	0	0	0	1	0	8
F11R	F11 receptor	0	0	0	0	0	0	0	0	0	1	0	8
F8	coagulation factor VIII, procoagulant component	0	0	0	0	0	0	0	0	0	1	0	8
F9	coagulation factor IX	0	0	0	0	0	0	0	0	0	1	0	8
FA2H	fatty acid 2-hydroxylase	0	0	0	0	0	0	0	0	0	1	0	8
FAAH	fatty acid amide hydrolase	0	0	0	0	0	0	0	0	0	1	0	8
FADS1	fatty acid desaturase 1	0	0	0	0	0	0	0	0	0	1	0	8
FADS2	fatty acid desaturase 2	0	0	0	0	0	0	0	0	0	1	0	8
FADS3	fatty acid desaturase 3	0	0	0	0	0	0	0	0	0	1	0	8
FADS6	fatty acid desaturase 6	1	1	1	0	0	1	1	1	0	0	1	8
FAF1	Fas (TNFRSF6) associated factor 1	1	1	1	0	0	1	1	1	0	1	1	8
FAF2	Fas associated factor family member 2	0	0	0	1	1	0	0	0	0	0	0	2
FAHD2A	fumarylacetoacetate hydrolase domain containing 2A	0	0	0	0	0	0	0	0	0	1	0	8
FAIM2	Fas apoptotic inhibitory molecule 2	0	0	0	0	0	0	0	0	0	1	0	8
FAM101B	family with sequence similarity 101, member B	1	1	1	0	0	1	1	1	0	0	1	8
FAM102B	family with sequence similarity 102, member B	0	0	0	0	0	0	0	0	0	1	0	8
FAM104A	family with sequence similarity 104, member A	0	0	0	1	1	0	0	0	0	0	0	2
FAM105A	family with sequence similarity 105, member A	0	0	0	0	0	0	0	0	0	1	0	8
FAM106A	family with sequence similarity 106, member A	0	0	0	0	0	0	0	0	0	1	0	8
FAM109B	family with sequence similarity 109, member B	0	0	0	0	0	0	0	0	0	1	0	8
FAM110C	family with sequence similarity 110, member C	1	1	1	1	1	1	1	1	1	1	1	11
FAM111A	family with sequence similarity 111, member A	0	0	0	0	0	0	0	0	0	1	0	8
FAM114A1	family with sequence similarity 114, member A1	0	0	0	0	0	0	0	0	0	1	0	8
FAM115C	family with sequence similarity 115, member C	0	0	0	0	0	0	0	0	0	1	0	8
FAM117A	family with sequence similarity 117, member A	0	0	0	0	0	0	0	0	0	1	0	8
FAM117B	family with sequence similarity 117, member B	0	0	0	1	1	0	0	0	0	0	0	2
FAM120AOS	family with sequence similarity 120A opposite strand	0	0	0	0	0	0	0	0	0	1	0	8
FAM122A	family with sequence similarity 122A	1	1	1	0	0	1	1	1	1	1	1	8
FAM122B	family with sequence similarity 122B	1	1	1	0	0	1	1	1	0	0	1	8
FAM122C	family with sequence similarity 122C	0	0	0	0	0	0	0	0	0	1	0	8
FAM126B	family with sequence similarity 126, member B	0	0	0	1	1	0	0	0	0	1	0	3
FAM133B	family with sequence similarity 133, member B	1	1	1	0	0	1	1	1	0	0	1	8
FAM134A	family with sequence similarity 134, member A	1	1	1	0	0	1	1	1	0	0	1	8
FAM134C	family with sequence similarity 134, member C	1	1	1	0	0	1	1	1	0	0	1	8
FAM135A	family with sequence similarity 135, member A	1	1	1	0	0	1	1	1	0	1	1	8
FAM135B	family with sequence similarity 135, member B	0	0	0	0	0	0	0	0	0	1	0	8
FAM13B	family with sequence similarity 13, member B	0	0	0	1	1	0	0	0	0	1	0	3
FAM154B	family with sequence similarity 154, member B	0	0	0	0	0	0	0	0	0	1	0	8
FAM160A1	family with sequence similarity 160, member A1	0	0	0	0	0	0	0	0	0	1	0	8
FAM160B1	family with sequence similarity 160, member B1	1	1	1	0	0	1	1	1	0	0	1	8
FAM160B2	family with sequence similarity 160, member B2	0	0	0	0	0	0	0	0	0	1	0	8
FAM162B	family with sequence similarity 162, member B	0	0	0	0	0	0	0	0	0	1	0	8
FAM163A	family with sequence similarity 163, member A	0	0	0	0	0	0	0	0	0	1	0	8
FAM163B	family with sequence similarity 163, member B	0	0	0	0	0	0	0	0	0	1	0	8
FAM168A	family with sequence similarity 168, member A	0	0	0	0	0	0	0	0	0	1	0	8
FAM168B	family with sequence similarity 168, member B	0	0	0	1	1	0	0	0	0	1	0	3
FAM171A1	family with sequence similarity 171, member A1	0	0	0	0	0	0	0	0	0	1	0	8
FAM171A2	family with sequence similarity 171, member A2	1	1	1	0	0	1	1	1	0	1	1	8
FAM177A1	family with sequence similarity 177, member A1	0	0	0	0	0	0	0	0	0	1	0	8
FAM178A	family with sequence similarity 178, member A	0	0	0	0	0	0	0	0	0	1	0	8
FAM179A	family with sequence similarity 179, member A	0	0	0	0	0	0	0	0	0	1	0	8
FAM179B	family with sequence similarity 179, member B	1	1	1	0	0	1	1	1	0	1	1	8
FAM181B	family with sequence similarity 181, member B	0	0	0	0	0	0	0	0	0	1	0	8
FAM189A1	family with sequence similarity 189, member A1	1	1	1	0	0	1	1	1	0	1	1	8
FAM189A2	family with sequence similarity 189, member A2	0	0	0	0	0	0	0	0	0	1	0	8
FAM189B	family with sequence similarity 189, member B	1	1	1	1	1	1	1	1	0	0	1	9
FAM193B	family with sequence similarity 193, member B	0	0	0	0	0	0	0	0	0	1	0	8
FAM195A	family with sequence similarity 195, member A	0	0	0	0	0	0	0	0	0	1	0	8
FAM196A	family with sequence similarity 196, member A	0	0	0	0	0	0	0	0	0	1	0	8
FAM196B	family with sequence similarity 196, member B	0	0	0	0	0	0	0	0	0	1	0	8
FAM198A	family with sequence similarity 198, member A	0	0	0	0	0	0	0	0	0	1	0	8
FAM199X	family with sequence similarity 199, X-linked	1	1	1	0	0	1	1	1	0	1	1	8
FAM19A3	family with sequence similarity 19 (chemokine (C-C motif)-like), member A3	0	0	0	0	0	0	0	0	0	1	0	8
FAM207A	family with sequence similarity 207, member A	0	0	0	0	0	0	0	0	0	1	0	8
FAM20B	family with sequence similarity 20, member B	0	0	0	0	0	0	0	0	0	1	0	8
FAM20C	family with sequence similarity 20, member C	0	0	0	0	0	0	0	0	0	1	0	8
FAM212B	family with sequence similarity 212, member B	0	0	0	0	0	0	0	0	0	1	0	8
FAM213A	family with sequence similarity 213, member A	0	0	0	0	0	0	0	0	0	1	0	8
FAM214A	family with sequence similarity 214, member A	0	0	0	0	0	0	0	0	0	1	0	8
FAM216B	family with sequence similarity 216, member B	0	0	0	0	0	0	0	0	0	1	0	8
FAM219A	family with sequence similarity 219, member A	0	0	0	0	0	0	0	0	0	1	0	8
FAM222B	family with sequence similarity 222, member B	0	0	0	0	0	0	0	0	0	1	0	8
FAM229B	family with sequence similarity 229, member B	0	0	0	0	0	0	0	0	0	1	0	8
FAM32A	family with sequence similarity 32, member A	0	0	0	0	0	0	0	0	0	1	0	8
FAM43B	family with sequence similarity 43, member B	0	0	0	0	0	0	0	0	0	1	0	8
FAM49A	family with sequence similarity 49, member A	0	0	0	1	1	0	0	0	0	1	0	3
FAM50A	family with sequence similarity 50, member A	0	0	0	0	0	0	0	0	0	1	0	8
FAM57B	family with sequence similarity 57, member B	1	1	1	1	1	1	1	1	1	1	1	11
FAM58A	family with sequence similarity 58, member A	1	1	1	0	0	1	1	1	0	0	1	8
FAM60A	family with sequence similarity 60, member A	1	1	1	1	1	1	1	1	0	0	1	9
FAM63A	family with sequence similarity 63, member A	1	1	1	0	0	1	1	1	0	0	1	8
FAM63B	family with sequence similarity 63, member B	1	1	1	0	0	1	1	1	1	0	1	8
FAM65B	family with sequence similarity 65, member B	1	1	1	0	0	1	1	1	0	1	1	8
FAM65C	family with sequence similarity 65, member C	0	0	0	0	0	0	0	0	0	1	0	8
FAM69A	family with sequence similarity 69, member A	0	0	0	0	0	0	0	0	0	1	0	8
FAM71F1	family with sequence similarity 71, member F1	0	0	0	0	0	0	0	0	0	1	0	8
FAM73A	family with sequence similarity 73, member A	1	1	1	1	1	1	1	1	1	1	1	11
FAM73B	family with sequence similarity 73, member B	1	1	1	0	0	1	1	1	1	1	1	8
FAM76A	family with sequence similarity 76, member A	0	0	0	0	0	0	0	0	0	1	0	8
FAM78A	family with sequence similarity 78, member A	0	0	0	0	0	0	0	0	0	1	0	8
FAM81A	family with sequence similarity 81, member A	1	1	1	1	1	1	1	1	0	1	1	10
FAM83C	family with sequence similarity 83, member C	0	0	0	0	0	0	0	0	0	1	0	8
FAM83E	family with sequence similarity 83, member E	0	0	0	0	0	0	0	0	0	1	0	8
FAM83F	family with sequence similarity 83, member F	0	0	0	0	0	0	0	0	0	1	0	8
FAM84B	family with sequence similarity 84, member B	0	0	0	0	0	0	0	0	0	1	0	8
FAM86A	family with sequence similarity 86, member A	0	0	0	0	0	0	0	0	0	1	0	8
FAM86B1	family with sequence similarity 86, member B1	0	0	0	0	0	0	0	0	0	1	0	8
FAM86C1	family with sequence similarity 86, member C1	0	0	0	0	0	0	0	0	0	1	0	8
FAM89B	family with sequence similarity 89, member B	0	0	0	0	0	0	0	0	0	1	0	8
FAM91A1	family with sequence similarity 91, member A1	1	1	1	0	0	1	1	1	0	1	1	8
FAM98A	family with sequence similarity 98, member A	0	0	0	1	1	0	0	0	0	0	0	2
FAM98A	family with sequence similarity 98, member A	0	0	0	1	1	0	0	0	0	0	0	2
FANCA	Fanconi anemia, complementation group A	0	0	0	0	0	0	0	0	1	1	0	8
FANCB	Fanconi anemia, complementation group B	1	1	1	0	0	1	1	1	0	1	1	8
FAR1	fatty acyl CoA reductase 1	0	0	0	0	0	0	0	0	0	1	0	8
FASN	fatty acid synthase	1	1	1	0	0	1	1	1	0	1	1	8
FASTK	Fas-activated serine/threonine kinase	1	1	1	0	0	1	1	1	0	1	1	8
FASTKD2	FAST kinase domains 2	0	0	0	0	0	0	0	0	0	1	0	8
FAT3	FAT atypical cadherin 3	1	1	1	0	0	1	1	1	0	0	1	8
FAT4	FAT atypical cadherin 4	1	1	1	1	1	1	1	1	0	0	1	9
FAXDC2	fatty acid hydroxylase domain containing 2	0	0	0	0	0	0	0	0	0	1	0	8
FBLN7	fibulin 7	0	0	0	0	0	0	0	0	0	1	0	8
FBXL18	F-box and leucine-rich repeat protein 18	0	0	0	1	1	0	0	0	0	1	0	3
FBXL20	F-box and leucine-rich repeat protein 20	1	1	1	1	1	1	1	1	0	1	1	10
FBXL3	F-box and leucine-rich repeat protein 3	0	0	0	0	0	0	0	0	0	1	0	8
FBXL4	F-box and leucine-rich repeat protein 4	0	0	0	0	0	0	0	0	0	1	0	8
FBXO10	F-box protein 10	1	1	1	1	1	1	1	1	0	0	1	9
FBXO17	F-box protein 17	1	1	1	0	0	1	1	1	0	0	1	8
FBXO21	F-box protein 21	1	1	1	0	0	1	1	1	1	1	1	8
FBXO22	F-box protein 22	0	0	0	0	0	0	0	0	0	1	0	8
FBXO24	F-box protein 24	0	0	0	0	0	0	0	0	0	1	0	8
FBXO27	F-box protein 27	1	1	1	0	0	1	1	1	0	1	1	8
FBXO31	F-box protein 31	0	0	0	0	0	0	0	0	0	1	0	8
FBXO33	F-box protein 33	1	1	1	0	0	1	1	1	0	1	1	8
FBXO40	F-box protein 40	0	0	0	0	0	0	0	0	0	1	0	8
FBXO42	F-box protein 42	0	0	0	0	0	0	0	0	0	1	0	8
FBXW11	F-box and WD repeat domain containing 11	0	0	0	0	0	0	0	0	0	1	0	8
FBXW2	F-box and WD repeat domain containing 2	0	0	0	0	0	0	0	0	0	1	0	8
FBXW7	F-box and WD repeat domain containing 7, E3 ubiquitin protein ligase	1	1	1	1	1	1	1	1	0	1	1	10
FCHSD2	FCH and double SH3 domains 2	1	1	1	0	0	1	1	1	1	1	1	8
FCRL1	Fc receptor-like 1	0	0	0	0	0	0	0	0	0	1	0	8
FCRL2	Fc receptor-like 2	0	0	0	0	0	0	0	0	0	1	0	8
FCRL3	Fc receptor-like 3	0	0	0	0	0	0	0	0	0	1	0	8
FCRL5	Fc receptor-like 5	0	0	0	0	0	0	0	0	0	1	0	8
FCRLB	Fc receptor-like B	0	0	0	0	0	0	0	0	0	1	0	8
FDXR	ferredoxin reductase	0	0	0	1	1	0	0	0	0	0	0	2
FDXR	ferredoxin reductase	0	0	0	1	1	0	0	0	0	0	0	2
FECH	ferrochelatase	0	0	0	0	0	0	0	0	0	1	0	8
FEM1A	fem-1 homolog a (C. elegans)	0	0	0	0	0	0	0	0	0	1	0	8
FEM1B	fem-1 homolog b (C. elegans)	0	0	0	0	0	0	0	0	0	1	0	8
FERMT2	fermitin family member 2	1	1	1	1	1	1	1	1	0	0	1	9
FEZF1	FEZ family zinc finger 1	0	0	0	1	1	0	0	0	0	0	0	2
FEZF1	FEZ family zinc finger 1	0	0	0	1	1	0	0	0	0	0	0	2
FFAR3	free fatty acid receptor 3	0	0	0	0	0	0	0	0	0	1	0	8
FFAR4	free fatty acid receptor 4	0	0	0	0	0	0	0	0	0	1	0	8
FGD6	FYVE, RhoGEF and PH domain containing 6	0	0	0	0	0	0	0	0	0	1	0	8
FGF1	fibroblast growth factor 1 (acidic)	1	1	1	0	0	1	1	1	0	0	1	8
FGF10	fibroblast growth factor 10	0	0	0	1	1	0	0	0	0	0	0	2
FGF10	fibroblast growth factor 10	0	0	0	1	1	0	0	0	0	0	0	2
FGF18	fibroblast growth factor 18	1	1	1	1	1	1	1	1	0	1	1	10
FGF19	fibroblast growth factor 19	0	0	0	0	0	0	0	0	0	1	0	8
FGF2	fibroblast growth factor 2 (basic)	1	1	1	1	1	1	1	1	1	1	1	11
FGF7	fibroblast growth factor 7	1	1	1	1	1	1	1	1	1	1	1	11
FGF9	fibroblast growth factor 9	1	1	1	0	0	1	1	1	0	1	1	8
FGFR1	fibroblast growth factor receptor 1	1	1	1	0	0	1	1	1	0	0	1	8
FGFR1OP	FGFR1 oncogene partner	0	0	0	0	0	0	0	0	0	1	0	8
FGFR1OP2	FGFR1 oncogene partner 2	0	0	0	0	0	0	0	0	0	1	0	8
FGFR4	fibroblast growth factor receptor 4	0	0	0	0	0	0	0	0	0	1	0	8
FGG	fibrinogen gamma chain	0	0	0	0	0	0	0	0	0	1	0	8
FHDC1	FH2 domain containing 1	1	1	1	0	0	1	1	1	1	1	1	8
FIBCD1	fibrinogen C domain containing 1	0	0	0	0	0	0	0	0	0	1	0	8
FICD	FIC domain containing	1	1	1	0	0	1	1	1	0	1	1	8
FIG4	FIG4 homolog, SAC1 lipid phosphatase domain containing (S. cerevisiae)	0	0	0	0	0	0	0	0	0	1	0	8
FIGN	fidgetin	0	0	0	0	0	0	0	0	0	1	0	8
FKBP10	FK506 binding protein 10, 65 kDa	0	0	0	0	0	0	0	0	0	1	0	8
FKBP1A	FK506 binding protein 1A, 12kDa	1	1	1	0	0	1	1	1	0	0	1	8
FKBP1B	FK506 binding protein 1B, 12.6 kDa	0	0	0	0	0	0	0	0	0	1	0	8
FKBP1C	FK506 binding protein 1C	1	1	1	0	0	1	1	1	0	0	1	8
FKBP5	FK506 binding protein 5	1	1	1	0	0	1	1	1	0	1	1	8
FKBP9	FK506 binding protein 9, 63 kDa	0	0	0	0	0	0	0	0	0	1	0	8
FKRP	fukutin related protein	1	1	1	0	0	1	1	1	1	1	1	8
FKTN	fukutin	0	0	0	0	0	0	0	0	0	1	0	8
FLJ27365	hsa-mir-4763	0	0	0	0	0	0	0	0	0	1	0	8
FLJ45079		1	1	1	0	0	1	1	1	0	0	1	8
FLNB	filamin B, beta	0	0	0	0	0	0	0	0	0	1	0	8
FLNC	filamin C, gamma	0	0	0	0	0	0	0	0	0	1	0	8
FLOT2	flotillin 2	0	0	0	1	1	0	0	0	0	0	0	2
FLOT2	flotillin 2	0	0	0	1	1	0	0	0	0	0	0	2
FLT1	fms-related tyrosine kinase 1	0	0	0	0	0	0	0	0	0	1	0	8
FLT3	fms-related tyrosine kinase 3	1	1	1	0	0	1	1	1	0	0	1	8
FLVCR2	feline leukemia virus subgroup C cellular receptor family, member 2	0	0	0	0	0	0	0	0	0	1	0	8
FMNL3	formin-like 3	1	1	1	0	0	1	1	1	0	1	1	8
FMO2	flavin containing monooxygenase 2 (non-functional)	0	0	0	0	0	0	0	0	0	1	0	8
FN3KRP	fructosamine 3 kinase related protein	0	0	0	0	0	0	0	0	0	1	0	8
FNBP1L	formin binding protein 1-like	0	0	0	1	1	0	0	0	0	1	0	3
FNDC3A	fibronectin type III domain containing 3A	0	0	0	0	0	0	0	0	0	1	0	8
FNDC3B	fibronectin type III domain containing 3B	1	1	1	0	0	1	1	1	0	1	1	8
FNDC4	fibronectin type III domain containing 4	0	0	0	0	0	0	0	0	0	1	0	8
FNDC5	fibronectin type III domain containing 5	0	0	0	0	0	0	0	0	0	1	0	8
FNDC7	fibronectin type III domain containing 7	0	0	0	0	0	0	0	0	0	1	0	8
FNDC8	fibronectin type III domain containing 8	0	0	0	0	0	0	0	0	0	1	0	8
FNIP1	folliculin interacting protein 1	0	0	0	0	0	0	0	0	0	1	0	8
FNIP2	folliculin interacting protein 2	1	1	1	0	0	1	1	1	0	0	1	8
FNTA	farnesyltransferase, CAAX box, alpha	1	1	1	0	0	1	1	1	0	1	1	8
FNTB	farnesyltransferase, CAAX box, beta	0	0	0	0	0	0	0	0	0	1	0	8
FOS	FBJ murine osteosarcoma viral oncogene homolog	0	0	0	0	0	0	0	0	0	1	0	8
FOSL1	FOS-like antigen 1	1	1	1	0	0	1	1	1	1	1	1	8
FOSL2	FOS-like antigen 2	1	1	1	0	0	1	1	1	1	1	1	8
FOXD4	forkhead box D4	0	0	0	0	0	0	0	0	0	1	0	8
FOXD4L1	forkhead box D4-like 1	0	0	0	0	0	0	0	0	0	1	0	8
FOXD4L2	forkhead box D4-like 2	0	0	0	0	0	0	0	0	0	1	0	8
FOXD4L3	forkhead box D4-like 3	0	0	0	0	0	0	0	0	0	1	0	8
FOXD4L4	forkhead box D4-like 4	0	0	0	0	0	0	0	0	0	1	0	8
FOXD4L5	forkhead box D4-like 5	0	0	0	0	0	0	0	0	0	1	0	8
FOXD4L6	forkhead box D4-like 6	0	0	0	0	0	0	0	0	0	1	0	8
FOXE1	forkhead box E1 (thyroid transcription factor 2)	0	0	0	0	0	0	0	0	0	1	0	8
FOXF1	forkhead box F1	0	0	0	0	0	0	0	0	0	1	0	8
FOXG1	forkhead box G1	0	0	0	1	1	0	0	0	0	0	0	2
FOXG1	forkhead box G1	0	0	0	1	1	0	0	0	0	0	0	2
FOXJ2	forkhead box J2	0	0	0	1	1	0	0	0	0	0	0	2
FOXJ2	forkhead box J2	0	0	0	1	1	0	0	0	0	0	0	2
FOXJ3	forkhead box J3	0	0	0	1	1	0	0	0	0	0	0	2
FOXJ3	forkhead box J3	0	0	0	1	1	0	0	0	0	0	0	2
FOXK1	forkhead box K1	1	1	1	0	0	1	1	1	1	1	1	8
FOXK2	forkhead box K2	0	0	0	0	0	0	0	0	0	1	0	8
FOXN1	forkhead box N1	0	0	0	0	0	0	0	0	0	1	0	8
FOXO1	forkhead box O1	1	1	1	0	0	1	1	1	0	0	1	8
FOXO3	forkhead box O3	0	0	0	0	0	0	0	0	0	1	0	8
FOXP1	forkhead box P1	0	0	0	1	1	0	0	0	0	1	0	3
FOXP2	forkhead box P2	1	1	1	0	0	1	1	1	0	1	1	8
FOXP3	forkhead box P3	0	0	0	0	0	0	0	0	0	1	0	8
FOXP4	forkhead box P4	0	0	0	0	0	0	0	0	0	1	0	8
FOXRED2	FAD-dependent oxidoreductase domain containing 2	0	0	0	0	0	0	0	0	0	1	0	8
FP15737		1	1	1	1	1	1	1	1	0	1	1	10
FPGS	folylpolyglutamate synthase	0	0	0	0	0	0	0	0	0	1	0	8
FRA10AC1	fragile site, folic acid type, rare, fra(10)(q23.3) or fra(10)(q24.2) candidate 1	0	0	0	0	0	0	0	0	0	1	0	8
FREM2	FRAS1 related extracellular matrix protein 2	0	0	0	0	0	0	0	0	0	1	0	8
FRG1B	FSHD region gene 1 family, member B	0	0	0	0	0	0	0	0	0	1	0	8
FRK	fyn-related kinase	0	0	0	1	1	0	0	0	0	1	0	3
FRMD3	FERM domain containing 3	0	0	0	0	0	0	0	0	0	1	0	8
FRMD4A	FERM domain containing 4A	0	0	0	0	0	0	0	0	0	1	0	8
FRMD5	FERM domain containing 5	0	0	0	0	0	0	0	0	0	1	0	8
FRMPD2	FERM and PDZ domain containing 2	0	0	0	0	0	0	0	0	0	1	0	8
FRMPD4	FERM and PDZ domain containing 4	0	0	0	0	0	0	0	0	0	1	0	8
FRRS1	ferric-chelate reductase 1	0	0	0	0	0	0	0	0	0	1	0	8
FRS2	fibroblast growth factor receptor substrate 2	1	1	1	0	0	1	1	1	0	1	1	8
FRY	furry homolog (Drosophila)	1	1	1	0	0	1	1	1	0	1	1	8
FRYL	FRY-like	1	1	1	1	1	1	1	1	0	1	1	10
FSBP	fibrinogen silencer binding protein	0	0	0	0	0	0	0	0	0	1	0	8
FSD1	fibronectin type III and SPRY domain containing 1	1	1	1	0	0	1	1	1	0	0	1	8
FSD2	fibronectin type III and SPRY domain containing 2	0	0	0	0	0	0	0	0	0	1	0	8
FST	follistatin	0	0	0	0	0	0	0	0	0	1	0	8
FSTL1	follistatin-like 1	1	1	1	0	0	1	1	1	1	1	1	8
FSTL4	follistatin-like 4	0	0	0	1	1	0	0	0	1	1	0	4
FUBP1	far upstream element (FUSE) binding protein 1	1	1	1	1	1	1	1	1	0	1	1	10
FUCA1	fucosidase, alpha-L- 1, tissue	0	0	0	0	0	0	0	0	0	1	0	8
FUCA2	fucosidase, alpha-L- 2, plasma	0	0	0	1	1	0	0	0	0	0	0	2
FUCA2	fucosidase, alpha-L- 2, plasma	0	0	0	1	1	0	0	0	0	0	0	2
FURIN	furin (paired basic amino acid cleaving enzyme)	1	1	1	0	0	1	1	1	0	0	1	8
FUS	fused in sarcoma	0	0	0	1	1	0	0	0	0	1	0	3
FUT2	fucosyltransferase 2 (secretor status included)	0	0	0	0	0	0	0	0	0	1	0	8
FXN	frataxin	0	0	0	0	0	0	0	0	0	1	0	8
FXR1	fragile X mental retardation, autosomal homolog 1	0	0	0	0	0	0	0	0	0	1	0	8
FXR2	fragile X mental retardation, autosomal homolog 2	0	0	0	0	0	0	0	0	0	1	0	8
FYCO1	FYVE and coiled-coil domain containing 1	0	0	0	0	0	0	0	0	0	1	0	8
FYN	FYN oncogene related to SRC, FGR, YES	0	0	0	0	0	0	0	0	0	1	0	8
FZD10	frizzled family receptor 10	0	0	0	0	0	0	0	0	0	1	0	8
FZD4	frizzled family receptor 4	1	1	1	1	1	1	1	1	0	1	1	10
FZD6	frizzled family receptor 6	1	1	1	0	0	1	1	1	0	0	1	8
FZD8	frizzled family receptor 8	0	0	0	0	0	0	0	0	0	1	0	8
G0S2	G0/G1switch 2	1	1	1	0	0	1	1	1	0	0	1	8
G2E3	G2/M-phase specific E3 ubiquitin protein ligase	1	1	1	0	0	1	1	1	1	1	1	8
G3BP1	GTPase activating protein (SH3 domain) binding protein 1	0	0	0	0	0	0	0	0	1	0	0	8
G3BP2	GTPase activating protein (SH3 domain) binding protein 2	0	0	0	1	1	0	0	0	0	1	0	3
G6PC	glucose-6-phosphatase, catalytic subunit	0	0	0	0	0	0	0	0	0	1	0	8
G6PD	glucose-6-phosphate dehydrogenase	0	0	0	0	0	0	0	0	0	1	0	8
GAB2	GRB2-associated binding protein 2	0	0	0	0	0	0	0	0	0	1	0	8
GAB4	GRB2-associated binding protein family, member 4	0	0	0	0	0	0	0	0	0	1	0	8
GABARAPL1	GABA(A) receptor-associated protein like 1	1	1	1	0	0	1	1	1	0	1	1	8
GABARAPL3	GABA(A) receptors associated protein like 3, pseudogene	0	0	0	0	0	0	0	0	0	1	0	8
GABBR1	gamma-aminobutyric acid (GABA) B receptor, 1	1	1	1	0	0	1	1	1	0	1	1	8
GABPA	GA binding protein transcription factor, alpha subunit 60kDa	1	1	1	0	0	1	1	1	0	0	1	8
GABPB2	GA binding protein transcription factor, beta subunit 2	0	0	0	0	0	0	0	0	0	1	0	8
GABRA1	gamma-aminobutyric acid (GABA) A receptor, alpha 1	0	0	0	0	0	0	0	0	0	1	0	8
GABRA3	gamma-aminobutyric acid (GABA) A receptor, alpha 3	0	0	0	0	0	0	0	0	0	1	0	8
GABRA4	gamma-aminobutyric acid (GABA) A receptor, alpha 4	0	0	0	0	0	0	0	0	0	1	0	8
GABRB1	gamma-aminobutyric acid (GABA) A receptor, beta 1	0	0	0	1	1	0	0	0	0	1	0	3
GABRE	gamma-aminobutyric acid (GABA) A receptor, epsilon	1	1	1	0	0	1	1	1	0	0	1	8
GABRG2	gamma-aminobutyric acid (GABA) A receptor, gamma 2	0	0	0	1	1	0	0	0	0	1	0	3
GABRP	gamma-aminobutyric acid (GABA) A receptor, pi	0	0	0	0	0	0	0	0	0	1	0	8
GABRQ	gamma-aminobutyric acid (GABA) A receptor, theta	0	0	0	1	1	0	0	0	0	0	0	2
GABRQ	gamma-aminobutyric acid (GABA) A receptor, theta	0	0	0	1	1	0	0	0	0	0	0	2
GADD45G	growth arrest and DNA-damage-inducible, gamma	1	1	1	1	1	1	1	1	0	1	1	10
GAL3ST3	galactose-3-O-sulfotransferase 3	0	0	0	0	0	0	0	0	0	1	0	8
GALC	galactosylceramidase	0	0	0	0	0	0	0	0	0	1	0	8
GALE	UDP-galactose-4-epimerase	0	0	0	0	0	0	0	0	0	1	0	8
GALNT1	UDP-N-acetyl-alpha-D-galactosamine:polypeptide N-acetylgalactosaminyltransferase 1 (GalNAc-T1)	1	1	1	0	0	1	1	1	0	0	1	8
GALNT11	UDP-N-acetyl-alpha-D-galactosamine:polypeptide N-acetylgalactosaminyltransferase 11 (GalNAc-T11)	0	0	0	0	0	0	0	0	0	1	0	8
GALNT13	UDP-N-acetyl-alpha-D-galactosamine:polypeptide N-acetylgalactosaminyltransferase 13 (GalNAc-T13)	1	1	1	1	1	1	1	1	0	1	1	10
GALNT2	UDP-N-acetyl-alpha-D-galactosamine:polypeptide N-acetylgalactosaminyltransferase 2 (GalNAc-T2)	0	0	0	0	0	0	0	0	0	1	0	8
GALNT5	UDP-N-acetyl-alpha-D-galactosamine:polypeptide N-acetylgalactosaminyltransferase 5 (GalNAc-T5)	0	0	0	0	0	0	0	0	0	1	0	8
GALNT7	UDP-N-acetyl-alpha-D-galactosamine:polypeptide N-acetylgalactosaminyltransferase 7 (GalNAc-T7)	1	1	1	1	1	1	1	1	0	1	1	10
GALNTL6	UDP-N-acetyl-alpha-D-galactosamine:polypeptide N-acetylgalactosaminyltransferase-like 6	0	0	0	1	1	0	0	0	0	1	0	3
GAN	gigaxonin	1	1	1	1	1	1	1	1	1	1	1	11
GANAB	glucosidase, alpha; neutral AB	0	0	0	0	0	0	0	0	0	1	0	8
GAPVD1	GTPase activating protein and VPS9 domains 1	0	0	0	0	0	0	0	0	0	1	0	8
GAREM	GRB2 associated, regulator of MAPK1	1	1	1	0	0	1	1	1	1	1	1	8
GAS2L3	growth arrest-specific 2 like 3	1	1	1	0	0	1	1	1	0	0	1	8
GAS7	growth arrest-specific 7	0	0	0	0	0	0	0	0	0	1	0	8
GATA2	GATA binding protein 2	0	0	0	0	0	0	0	0	0	1	0	8
GATA4	GATA binding protein 4	1	1	1	0	0	1	1	1	0	1	1	8
GATAD1	GATA zinc finger domain containing 1	0	0	0	0	0	0	0	0	0	1	0	8
GATAD2A	GATA zinc finger domain containing 2A	1	1	1	1	1	1	1	1	0	1	1	10
GATAD2B	GATA zinc finger domain containing 2B	0	0	0	1	1	0	0	0	0	1	0	3
GATC	glutamyl-tRNA(Gln) amidotransferase, subunit C	0	0	0	0	0	0	0	0	0	1	0	8
GATS	GATS, stromal antigen 3 opposite strand	0	0	0	0	0	0	0	0	0	1	0	8
GBA	glucosidase, beta, acid	0	0	0	0	0	0	0	0	0	1	0	8
GBA2	glucosidase, beta (bile acid) 2	1	1	1	0	0	1	1	1	1	1	1	8
GBAS	glioblastoma amplified sequence	0	0	0	0	0	0	0	0	0	1	0	8
GBF1	golgi brefeldin A resistant guanine nucleotide exchange factor 1	0	0	0	0	0	0	0	0	0	1	0	8
GBP2	guanylate binding protein 2, interferon-inducible	0	0	0	0	0	0	0	0	0	1	0	8
GBP5	guanylate binding protein 5	0	0	0	0	0	0	0	0	0	1	0	8
GBX2	gastrulation brain homeobox 2	0	0	0	0	0	0	0	0	0	1	0	8
GCAT	glycine C-acetyltransferase	0	0	0	0	0	0	0	0	0	1	0	8
GCC1	GRIP and coiled-coil domain containing 1	0	0	0	0	0	0	0	0	0	1	0	8
GCC2	GRIP and coiled-coil domain containing 2	1	1	1	0	0	1	1	1	0	0	1	8
GCFC2	GC-rich sequence DNA-binding factor 2	0	0	0	0	0	0	0	0	0	1	0	8
GCLC	glutamate-cysteine ligase, catalytic subunit	0	0	0	0	0	0	0	0	0	1	0	8
GCNT3	glucosaminyl (N-acetyl) transferase 3, mucin type	0	0	0	0	0	0	0	0	0	1	0	8
GCNT4	glucosaminyl (N-acetyl) transferase 4, core 2	1	1	1	0	0	1	1	1	0	1	1	8
GDA	guanine deaminase	0	0	0	0	0	0	0	0	0	1	0	8
GDAP2	ganglioside induced differentiation associated protein 2	0	0	0	0	0	0	0	0	0	1	0	8
GDF5OS	growth differentiation factor 5 opposite strand	0	0	0	0	0	0	0	0	0	1	0	8
GDF6	growth differentiation factor 6	0	0	0	0	0	0	0	0	0	1	0	8
GDF7	growth differentiation factor 7	0	0	0	0	0	0	0	0	0	1	0	8
GDI2	GDP dissociation inhibitor 2	1	1	1	0	0	1	1	1	0	0	1	8
GDNF	glial cell derived neurotrophic factor	0	0	0	0	0	0	0	0	0	1	0	8
GDPD2	glycerophosphodiester phosphodiesterase domain containing 2	0	0	0	0	0	0	0	0	0	1	0	8
GDPD5	glycerophosphodiester phosphodiesterase domain containing 5	1	1	1	0	0	1	1	1	0	0	1	8
GFAP	glial fibrillary acidic protein	0	0	0	0	0	0	0	0	0	1	0	8
GFER	growth factor, augmenter of liver regeneration	0	0	0	0	0	0	0	0	0	1	0	8
GFI1	growth factor independent 1 transcription repressor	0	0	0	0	0	0	0	0	0	1	0	8
GFM1	G elongation factor, mitochondrial 1	0	0	0	0	0	0	0	0	0	1	0	8
GFPT1	glutamine--fructose-6-phosphate transaminase 1	0	0	0	0	0	0	0	0	0	1	0	8
GFRA1	GDNF family receptor alpha 1	0	0	0	0	0	0	0	0	0	1	0	8
GFRA2	GDNF family receptor alpha 2	0	0	0	0	0	0	0	0	0	1	0	8
GGA3	golgi-associated, gamma adaptin ear containing, ARF binding protein 3	0	0	0	1	1	0	0	0	0	1	0	3
GGACT	gamma-glutamylamine cyclotransferase	0	0	0	0	0	0	0	0	0	1	0	8
GGT6	gamma-glutamyltransferase 6	0	0	0	0	0	0	0	0	0	1	0	8
GHR	growth hormone receptor	1	1	1	0	0	1	1	1	1	1	1	8
GID4	GID complex subunit 4	0	0	0	0	0	0	0	0	0	1	0	8
GID8	GID complex subunit 8	0	0	0	0	0	0	0	0	0	1	0	8
GIGYF1	GRB10 interacting GYF protein 1	1	1	1	0	0	1	1	1	0	0	1	8
GIMAP1	GTPase, IMAP family member 1	0	0	0	0	0	0	0	0	0	1	0	8
GINS2	GINS complex subunit 2 (Psf2 homolog)	0	0	0	0	0	0	0	0	0	1	0	8
GINS4	GINS complex subunit 4 (Sld5 homolog)	0	0	0	0	0	0	0	0	0	1	0	8
GIPC2	GIPC PDZ domain containing family, member 2	0	0	0	0	0	0	0	0	0	1	0	8
GIT1	G protein-coupled receptor kinase interacting ArfGAP 1	1	1	1	0	0	1	1	1	0	1	1	8
GIT2	G protein-coupled receptor kinase interacting ArfGAP 2	0	0	0	1	1	0	0	0	0	0	0	2
GIT2	G protein-coupled receptor kinase interacting ArfGAP 2	0	0	0	1	1	0	0	0	0	0	0	2
GJA3	gap junction protein, alpha 3, 46kDa	0	0	0	0	0	0	0	0	0	1	0	8
GJA9	gap junction protein, alpha 9, 59kDa	1	1	1	0	0	1	1	1	1	1	1	8
GJD3	gap junction protein, delta 3, 31.9kDa	0	0	0	0	0	0	0	0	0	1	0	8
GK	glycerol kinase	0	0	0	1	1	0	0	0	0	0	0	2
GK	glycerol kinase	0	0	0	1	1	0	0	0	0	0	0	2
GK5	glycerol kinase 5 (putative)	0	0	0	0	0	0	0	0	0	1	0	8
GLCE	glucuronic acid epimerase	1	1	1	0	0	1	1	1	1	1	1	8
GLDN	gliomedin	0	0	0	0	0	0	0	0	0	1	0	8
GLG1	golgi glycoprotein 1	0	0	0	0	0	0	0	0	0	1	0	8
GLIS3	GLIS family zinc finger 3	0	0	0	0	0	0	0	0	0	1	0	8
GLP2R	glucagon-like peptide 2 receptor	0	0	0	0	0	0	0	0	0	1	0	8
GLRA2	glycine receptor, alpha 2	0	0	0	1	1	0	0	0	0	0	0	2
GLRA2	glycine receptor, alpha 2	0	0	0	1	1	0	0	0	0	0	0	2
GLRA3	glycine receptor, alpha 3	0	0	0	0	0	0	0	0	0	1	0	8
GLS2	glutaminase 2 (liver, mitochondrial)	1	1	1	0	0	1	1	1	0	1	1	8
GLT1D1	glycosyltransferase 1 domain containing 1	0	0	0	0	0	0	0	0	0	1	0	8
GLTP	glycolipid transfer protein	0	0	0	0	0	0	0	0	0	1	0	8
GLTSCR1L	GLTSCR1-like	0	0	0	0	0	0	0	0	0	1	0	8
GLUD1	glutamate dehydrogenase 1	1	1	1	1	1	1	1	1	0	0	1	9
GLUL	glutamate-ammonia ligase	0	0	0	0	0	0	0	0	0	1	0	8
GLYAT	glycine-N-acyltransferase	0	0	0	0	0	0	0	0	0	1	0	8
GM2A	GM2 ganglioside activator	0	0	0	0	0	0	0	0	0	1	0	8
GMEB2	glucocorticoid modulatory element binding protein 2	0	0	0	0	0	0	0	0	0	1	0	8
GMPPB	GDP-mannose pyrophosphorylase B	1	1	1	0	0	1	1	1	0	1	1	8
GMPR	guanosine monophosphate reductase	0	0	0	0	0	0	0	0	0	1	0	8
GNA12	guanine nucleotide binding protein (G protein) alpha 12	1	1	1	0	0	1	1	1	0	1	1	8
GNA13	guanine nucleotide binding protein (G protein), alpha 13	1	1	1	0	0	1	1	1	0	0	1	8
GNAI3	guanine nucleotide binding protein (G protein), alpha inhibiting activity polypeptide 3	1	1	1	1	1	1	1	1	1	1	1	11
GNAO1	guanine nucleotide binding protein (G protein), alpha activating activity polypeptide O	0	0	0	1	1	0	0	0	0	0	0	2
GNAO1	guanine nucleotide binding protein (G protein), alpha activating activity polypeptide O	0	0	0	1	1	0	0	0	0	0	0	2
GNAQ	guanine nucleotide binding protein (G protein), q polypeptide	1	1	1	0	0	1	1	1	0	1	1	8
GNAS	GNAS complex locus	0	0	0	0	0	0	0	0	0	1	0	8
GNAT1	guanine nucleotide binding protein (G protein), alpha transducing activity polypeptide 1	0	0	0	0	0	0	0	0	0	1	0	8
GNAZ	guanine nucleotide binding protein (G protein), alpha z polypeptide	0	0	0	0	0	0	0	0	0	1	0	8
GNB1L	guanine nucleotide binding protein (G protein), beta polypeptide 1-like	0	0	0	0	0	0	0	0	0	1	0	8
GNG12	guanine nucleotide binding protein (G protein), gamma 12	0	0	0	0	0	0	0	0	0	1	0	8
GNG2	guanine nucleotide binding protein (G protein), gamma 2	0	0	0	0	0	0	0	0	0	1	0	8
GNL3L	guanine nucleotide binding protein-like 3 (nucleolar)-like	0	0	0	0	0	0	0	0	0	1	0	8
GNLY	granulysin	0	0	0	0	0	0	0	0	0	1	0	8
GNPNAT1	glucosamine-phosphate N-acetyltransferase 1	0	0	0	1	1	0	0	0	0	0	0	2
GNPNAT1	glucosamine-phosphate N-acetyltransferase 1	0	0	0	1	1	0	0	0	0	0	0	2
GNPTG	N-acetylglucosamine-1-phosphate transferase, gamma subunit	0	0	0	0	0	0	0	0	0	1	0	8
GNS	glucosamine (N-acetyl)-6-sulfatase	0	0	0	1	1	0	0	0	0	1	0	3
GOLGA1	golgin A1	1	1	1	0	0	1	1	1	0	1	1	8
GOLGA2	golgin A2	0	0	0	0	0	0	0	0	0	1	0	8
GOLGA8A	golgin A8 family, member A	0	0	0	0	0	0	0	0	0	1	0	8
GOLGA8B	golgin A8 family, member B	0	0	0	0	0	0	0	0	0	1	0	8
GOLGA8F	golgin A8 family, member F	0	0	0	0	0	0	0	0	0	1	0	8
GOLGA8G	golgin A8 family, member G	0	0	0	0	0	0	0	0	0	1	0	8
GOLGA8H	golgin A8 family, member H	0	0	0	0	0	0	0	0	0	1	0	8
GOLGA8I	golgin A8 family, member I	0	0	0	0	0	0	0	0	0	1	0	8
GOLGA8J	golgin A8 family, member J	0	0	0	0	0	0	0	0	0	1	0	8
GOLGA8K	golgin A8 family, member K	0	0	0	0	0	0	0	0	0	1	0	8
GOLGA8M	golgin A8 family, member M	0	0	0	0	0	0	0	0	0	1	0	8
GOLGA8N	golgin A8 family, member N	0	0	0	0	0	0	0	0	0	1	0	8
GOLGA8O	golgin A8 family, member O	0	0	0	0	0	0	0	0	0	1	0	8
GOLGA8R	golgin A8 family, member R	0	0	0	0	0	0	0	0	0	1	0	8
GOLIM4	golgi integral membrane protein 4	0	0	0	0	0	0	0	0	0	1	0	8
GOLM1	golgi membrane protein 1	0	0	0	0	0	0	0	0	0	1	0	8
GOLT1B	golgi transport 1B	1	1	1	0	0	1	1	1	0	0	1	8
GOPC	golgi-associated PDZ and coiled-coil motif containing	0	0	0	1	1	0	0	0	0	0	0	2
GOPC	golgi-associated PDZ and coiled-coil motif containing	0	0	0	1	1	0	0	0	0	0	0	2
GORASP1	golgi reassembly stacking protein 1, 65kDa	0	0	0	0	0	0	0	0	0	1	0	8
GORASP2	golgi reassembly stacking protein 2, 55kDa	1	1	1	0	0	1	1	1	0	0	1	8
GOT2	glutamic-oxaloacetic transaminase 2, mitochondrial	0	0	0	0	0	0	0	0	0	1	0	8
GP5	glycoprotein V (platelet)	0	0	0	0	0	0	0	0	0	1	0	8
GPAM	glycerol-3-phosphate acyltransferase, mitochondrial	0	0	0	0	0	0	0	0	0	1	0	8
GPAT2	glycerol-3-phosphate acyltransferase 2, mitochondrial	0	0	0	0	0	0	0	0	0	1	0	8
GPATCH2	G patch domain containing 2	0	0	0	0	0	0	0	0	0	1	0	8
GPATCH4	G patch domain containing 4	0	0	0	0	0	0	0	0	0	1	0	8
GPATCH8	G patch domain containing 8	1	1	1	1	1	1	1	1	0	0	1	9
GPBP1	GC-rich promoter binding protein 1	0	0	0	0	0	0	0	0	0	1	0	8
GPC3	glypican 3	0	0	0	0	0	0	0	0	0	1	0	8
GPC6	glypican 6	1	1	1	1	1	1	1	1	0	0	1	9
GPCPD1	glycerophosphocholine phosphodiesterase GDE1 homolog (S. cerevisiae)	0	0	0	1	1	0	0	0	0	0	0	2
GPCPD1	glycerophosphocholine phosphodiesterase GDE1 homolog (S. cerevisiae)	0	0	0	1	1	0	0	0	0	0	0	2
GPD1	glycerol-3-phosphate dehydrogenase 1 (soluble)	0	0	0	0	0	0	0	0	0	1	0	8
GPM6B	glycoprotein M6B	0	0	0	0	0	0	0	0	0	1	0	8
GPN1	GPN-loop GTPase 1	1	1	1	0	0	1	1	1	0	0	1	8
GPN2	GPN-loop GTPase 2	1	1	1	0	0	1	1	1	0	0	1	8
GPR107	G protein-coupled receptor 107	0	0	0	0	0	0	0	0	0	1	0	8
GPR111	G protein-coupled receptor 111	0	0	0	0	0	0	0	0	0	1	0	8
GPR12	G protein-coupled receptor 12	0	0	0	1	1	0	0	0	0	0	0	2
GPR12	G protein-coupled receptor 12	0	0	0	1	1	0	0	0	0	0	0	2
GPR124	G protein-coupled receptor 124	1	1	1	1	1	1	1	1	0	0	1	9
GPR132	G protein-coupled receptor 132	0	0	0	0	0	0	0	0	0	1	0	8
GPR135	G protein-coupled receptor 135	0	0	0	0	0	0	0	0	0	1	0	8
GPR137B	G protein-coupled receptor 137B	0	0	0	0	0	0	0	0	0	1	0	8
GPR143	G protein-coupled receptor 143	0	0	0	0	0	0	0	0	0	1	0	8
GPR146	G protein-coupled receptor 146	0	0	0	0	0	0	0	0	0	1	0	8
GPR153	G protein-coupled receptor 153	1	1	1	0	0	1	1	1	0	1	1	8
GPR156	G protein-coupled receptor 156	0	0	0	0	0	0	0	0	0	1	0	8
GPR157	G protein-coupled receptor 157	0	0	0	0	0	0	0	0	0	1	0	8
GPR161	G protein-coupled receptor 161	0	0	0	0	0	0	0	0	0	1	0	8
GPR171	G protein-coupled receptor 171	0	0	0	0	0	0	0	0	0	1	0	8
GPR174	G protein-coupled receptor 174	1	1	1	0	0	1	1	1	1	1	1	8
GPR183	G protein-coupled receptor 183	0	0	0	0	0	0	0	0	0	1	0	8
GPR20	G protein-coupled receptor 20	0	0	0	0	0	0	0	0	0	1	0	8
GPR25	G protein-coupled receptor 25	0	0	0	0	0	0	0	0	0	1	0	8
GPR26	G protein-coupled receptor 26	0	0	0	0	0	0	0	0	0	1	0	8
GPR27	G protein-coupled receptor 27	0	0	0	0	0	0	0	0	0	1	0	8
GPR37L1	G protein-coupled receptor 37 like 1	0	0	0	0	0	0	0	0	0	1	0	8
GPR39	G protein-coupled receptor 39	0	0	0	0	0	0	0	0	0	1	0	8
GPR42	G protein-coupled receptor 42 (gene/pseudogene)	0	0	0	0	0	0	0	0	0	1	0	8
GPR55	G protein-coupled receptor 55	0	0	0	0	0	0	0	0	0	1	0	8
GPR6	G protein-coupled receptor 6	0	0	0	1	1	0	0	0	0	1	0	3
GPR61	G protein-coupled receptor 61	0	0	0	0	0	0	0	0	0	1	0	8
GPR63	G protein-coupled receptor 63	1	1	1	0	0	1	1	1	1	1	1	8
GPR83	G protein-coupled receptor 83	0	0	0	0	0	0	0	0	0	1	0	8
GPR88	G protein-coupled receptor 88	0	0	0	0	0	0	0	0	0	1	0	8
GPRASP1	G protein-coupled receptor associated sorting protein 1	0	0	0	0	0	0	0	0	0	1	0	8
GPRIN2	G protein regulated inducer of neurite outgrowth 2	0	0	0	0	0	0	0	0	0	1	0	8
GPRIN3	GPRIN family member 3	1	1	1	1	1	1	1	1	0	1	1	10
GPS1	G protein pathway suppressor 1	0	0	0	0	0	0	0	0	0	1	0	8
GPSM3	G-protein signaling modulator 3	1	1	1	0	0	1	1	1	0	0	1	8
GPX1	glutathione peroxidase 1	0	0	0	0	0	0	0	0	0	1	0	8
GPX8	glutathione peroxidase 8 (putative)	0	0	0	0	0	0	0	0	0	1	0	8
GRAMD1A	GRAM domain containing 1A	0	0	0	0	0	0	0	0	0	1	0	8
GRAMD1B	GRAM domain containing 1B	0	0	0	0	0	0	0	0	0	1	0	8
GRAMD2	GRAM domain containing 2	1	1	1	1	1	1	1	1	0	0	1	9
GRAMD3	GRAM domain containing 3	1	1	1	0	0	1	1	1	0	0	1	8
GRAP2	GRB2-related adaptor protein 2	0	0	0	0	0	0	0	0	0	1	0	8
GRB10	growth factor receptor-bound protein 10	1	1	1	0	0	1	1	1	0	0	1	8
GREM2	gremlin 2, DAN family BMP antagonist	0	0	0	1	1	0	0	0	0	0	0	2
GRHPR	glyoxylate reductase/hydroxypyruvate reductase	0	0	0	0	0	0	0	0	0	1	0	8
GRIK3	glutamate receptor, ionotropic, kainate 3	0	0	0	0	0	0	0	0	0	1	0	8
GRIK4	glutamate receptor, ionotropic, kainate 4	0	0	0	0	0	0	0	0	0	1	0	8
GRIN1	glutamate receptor, ionotropic, N-methyl D-aspartate 1	1	1	1	0	0	1	1	1	0	0	1	8
GRIN2A	glutamate receptor, ionotropic, N-methyl D-aspartate 2A	0	0	0	1	1	0	0	0	0	1	0	3
GRIN2B	glutamate receptor, ionotropic, N-methyl D-aspartate 2B	0	0	0	0	0	0	0	0	0	1	0	8
GRIN3A	glutamate receptor, ionotropic, N-methyl-D-aspartate 3A	0	0	0	0	0	0	0	0	0	1	0	8
GRINA	glutamate receptor, ionotropic, N-methyl D-aspartate-associated protein 1 (glutamate binding)	0	0	0	0	0	0	0	0	0	1	0	8
GRK1	G protein-coupled receptor kinase 1	0	0	0	0	0	0	0	0	0	1	0	8
GRK5	G protein-coupled receptor kinase 5	0	0	0	0	0	0	0	0	0	1	0	8
[truncated: 3,509 more rows]
