# Supplementary material for: Interpreting the MicroRNA-15/107 family: interaction identification by combining network based and experiment supported approach
Source: BMC Med Genet. 2019 May 31;20:96. doi: 10.1186/s12881-019-0824-9 (PMC6544937; doi:10.1186/s12881-019-0824-9)
Supplement: Supplementary file 2 — Experimentally validated target interaction of miR-15/107 family (TarBase v8.0). (XLSX 98 kb) [file 12881_2019_824_MOESM2_ESM.xlsx]

## Sheet: summary
Additional file 2. Experimentally validated target interaction of miR-15/107 family (TarBase v8.0)
target gene	hsa-miR-15a-5p	hsa-miR-15b-5p	hsa-miR-16-5p	hsa-miR-103a-3p	hsa-miR-107	hsa-miR-195-5p	hsa-miR-424-5p	hsa-miR-497-5p	hsa-miR-503-5p	hsa-miR-646	hsa-miR-6838-5p	all
AAMP	0	0	1	0	0	0	0	0	0	0	0	1
AASS	1	1	1	0	0	0	0	0	0	0	0	3
AATF	0	0	1	0	0	1	0	0	0	0	0	2
ABCB1	1	1	1	1	1	1	0	1	0	0	0	7
ABCB9	0	0	0	0	0	1	0	1	0	0	0	2
ABCF3	0	0	0	0	0	0	1	0	0	0	0	1
ABHD2	0	0	0	0	0	0	0	1	0	0	0	1
ABHD13	1	1	1	0	0	1	0	0	0	0	0	4
ABI2	1	1	1	0	0	1	0	1	0	0	0	5
ABL2	1	0	0	0	0	0	1	0	0	0	0	2
ACSL4	1	1	1	0	0	1	0	0	0	0	0	4
ACSL6	1	1	1	0	0	1	0	0	0	0	0	4
ACTN4	0	0	0	0	0	0	0	1	0	0	0	1
ACTR2	1	1	1	1	1	1	0	1	0	0	0	7
ADAM15	0	0	0	0	0	0	1	0	0	0	0	1
ADCY6	1	0	0	0	0	0	0	0	0	0	0	1
ADIPOR1	0	1	0	0	0	0	0	0	0	0	0	1
ADNP	1	0	0	0	0	0	0	0	0	0	0	1
AFF4	1	1	1	0	0	1	0	0	0	0	0	4
AGAP3	1	1	1	0	0	1	0	1	0	0	0	5
AGFG1	0	0	0	1	1	0	0	0	0	0	0	2
AGO1	0	0	0	1	1	0	1	0	1	0	0	4
AGO2	0	0	0	1	1	0	0	0	0	0	0	2
AGO3	1	1	1	0	0	1	0	0	0	0	0	4
AGO4	0	0	0	0	0	0	0	1	0	0	0	1
AGPAT1	1	0	1	1	1	1	0	0	0	0	0	5
AGT	1	1	1	0	0	1	0	1	0	0	0	5
AHCYL1	0	0	0	0	0	0	0	1	0	0	0	1
AKAP6	0	0	0	1	1	0	0	0	0	0	0	2
AKAP11	1	1	1	1	1	1	0	0	0	0	0	6
AKAP12	0	0	0	0	0	0	0	1	0	0	0	1
AKT3	1	1	1	0	0	1	0	0	0	0	0	4
ALCAM	1	1	1	0	0	1	0	0	0	0	0	4
ALG3	0	0	1	0	0	0	0	0	0	0	0	1
AMFR	1	1	1	1	1	1	0	1	0	0	0	7
AMN1	1	1	1	0	0	1	0	0	0	0	0	4
AMOT	1	1	1	1	1	1	0	1	0	0	0	7
ANK2	1	1	1	1	1	1	0	1	0	0	0	7
ANK3	1	1	1	0	0	1	0	1	0	0	0	5
ANKIB1	1	1	1	0	0	1	0	0	0	0	0	4
AKIRIN1	0	0	0	0	0	0	0	1	0	0	0	1
ANKRD12	1	1	1	0	1	1	0	0	0	0	0	5
ANKRD17	0	0	0	1	1	0	0	1	0	0	0	3
ANKRD26	1	1	1	1	1	1	0	1	0	0	0	7
ANKRD40	1	1	1	0	0	1	0	0	0	0	0	4
ANKRD44	0	0	0	1	1	0	0	1	0	0	0	3
ANKRD46	1	1	1	1	1	1	0	1	0	0	0	7
ALDH1L1	0	0	0	0	0	0	0	1	0	0	0	1
ANLN	0	0	0	0	0	0	1	0	1	0	0	2
AP1B1	0	0	0	0	0	0	0	1	0	0	0	1
AP2B1	1	1	1	0	0	1	0	1	0	0	0	5
APC	1	1	1	1	1	1	0	1	0	0	0	7
APLP1	1	1	1	1	1	1	0	1	0	0	0	7
APP	1	0	0	0	0	0	0	0	0	0	0	1
AP5M1	0	0	0	0	0	0	0	1	0	0	0	1
ARAP2	1	1	1	0	0	1	0	0	0	0	0	4
ARF6	0	0	0	1	1	1	0	0	0	0	0	3
ARFGEF1	1	0	0	0	0	0	0	0	1	0	0	2
ARHGAP32	1	1	1	0	0	1	0	1	0	0	0	5
ARHGAP5	1	1	1	0	0	1	0	1	0	0	0	5
ARHGAP12	0	0	1	0	0	0	0	0	0	0	0	1
ARHGEF12	1	1	1	1	1	1	0	1	0	0	0	7
ARIH1	1	0	0	0	0	0	0	1	0	0	0	2
ARL5B	1	1	1	0	0	1	0	0	0	0	0	4
ARL6IP5	0	1	0	1	1	0	0	0	0	0	0	3
ARMC1	0	0	0	1	1	0	0	0	0	0	0	2
ARMCX1	1	1	1	0	0	1	0	0	0	0	0	4
ARMCX3	0	0	0	1	1	0	0	0	0	0	0	2
ARNT2	0	0	0	0	0	0	0	1	0	0	0	1
ARPP19	1	1	1	0	0	1	0	0	0	0	0	4
ARPP21	0	0	0	0	0	0	0	1	0	0	0	1
ASNSD1	1	0	0	0	0	0	0	0	0	0	0	1
ASXL1	1	0	0	0	0	0	0	0	0	0	0	1
ATAD5	1	0	0	0	0	0	0	0	0	0	0	1
ATF6	0	0	0	0	0	0	1	0	1	0	0	2
ATF7IP	0	0	0	1	1	0	0	0	0	0	0	2
ATG9A	0	0	0	0	0	0	0	1	0	0	0	1
ATG14	1	0	0	0	0	0	0	0	0	0	0	1
ATL1	1	1	1	0	0	1	0	0	0	0	0	4
ATL2	1	0	0	1	1	0	0	0	0	0	0	3
ATP2B1	1	1	1	1	1	1	0	1	0	0	0	7
ATP2C1	1	1	1	0	0	1	0	0	0	0	0	4
ATP6V1A	1	1	1	0	0	1	0	1	0	0	0	5
ATP6V1C1	0	0	0	1	1	0	0	0	0	0	0	2
ATP13A3	0	0	0	1	1	0	0	0	0	0	0	2
ATRNL1	0	0	0	0	0	0	0	1	0	0	0	1
ATXN1L	0	0	0	0	0	0	0	1	0	0	0	1
ATXN7L3	1	1	1	0	0	1	0	1	0	0	0	5
AURKAIP1	0	0	0	0	0	0	0	1	0	0	0	1
AVL9	0	0	0	1	1	0	0	0	0	0	0	2
AXIN2	1	0	0	0	0	0	0	0	0	0	0	1
B3GNT1	1	1	1	1	1	1	0	1	0	0	0	7
B3GNT2	1	0	0	0	0	0	0	0	0	0	0	1
BAG6	0	0	0	1	0	0	0	0	0	0	0	1
BBS7	1	1	1	0	0	0	0	0	0	0	0	3
BCL2	1	0	0	0	0	0	0	0	0	0	0	1
BCL2L2	0	0	0	0	0	0	0	1	0	0	0	1
BCL6	0	0	0	0	0	0	1	0	1	0	0	2
BCL9	0	1	0	0	0	0	0	0	0	0	0	1
BDP1	1	1	1	1	1	1	0	1	0	0	0	7
BEND4	0	1	0	0	0	0	0	0	0	0	0	1
BHLHE40	0	0	0	1	1	0	0	0	0	0	0	2
BIRC5	0	0	0	0	0	1	0	1	0	0	0	2
BLOC1S2	0	0	0	0	1	0	0	0	0	0	0	1
BNIP3	0	0	0	1	1	0	0	0	0	0	0	2
BPNT1	1	1	1	0	0	1	0	0	0	0	0	4
BRWD1	1	1	1	0	0	1	0	1	0	0	0	5
BTAF1	1	1	1	0	0	1	0	0	0	0	0	4
BTBD3	1	0	0	0	0	0	0	0	0	0	0	1
BTRC	1	1	1	1	1	1	0	1	0	0	0	7
C3orf38	0	0	0	0	0	0	1	0	0	0	0	1
C6orf136	0	0	0	0	0	0	0	1	0	0	0	1
C12orf66	1	0	0	0	0	0	0	0	0	0	0	1
C16orf72	0	0	0	0	0	0	0	1	0	0	0	1
C17orf80	0	0	0	1	1	0	0	0	0	0	0	2
C19ORF55	0	0	1	0	0	0	0	0	0	0	0	1
C1QC	1	1	1	1	1	1	0	1	0	0	0	7
C1QL3	1	1	1	1	1	1	0	0	0	0	0	6
C2CD5	0	0	0	1	1	0	0	0	0	0	0	2
C22ORF24	0	0	1	0	0	0	0	0	0	0	0	1
C4orf48	1	1	1	1	1	1	0	1	0	0	0	7
C6orf120	0	0	0	1	1	0	0	0	0	0	0	2
C7ORF49	0	0	1	0	0	1	0	0	0	0	0	2
C9orf91	1	0	0	0	0	0	0	0	0	0	0	1
CAB39	1	1	1	0	0	1	0	0	0	0	0	4
CACNA2D1	0	0	0	1	1	0	0	1	0	0	0	3
CADM2	0	0	0	1	1	1	0	0	0	0	0	3
CAM2	0	1	0	0	0	0	0	0	0	0	0	1
CAMSAP2	1	1	1	0	0	1	0	1	0	0	0	5
CANX	1	1	1	0	0	1	0	0	0	0	0	4
CASC4	0	0	0	0	0	0	0	1	0	0	0	1
CBLN2	1	1	1	0	0	1	0	1	0	0	0	5
CBX6	0	0	0	0	0	0	0	1	0	0	0	1
CCDC88A	1	1	1	0	0	1	0	0	0	0	0	4
CCDC97	1	0	0	0	0	0	1	0	0	0	0	2
CCND1	0	0	1	0	0	1	1	1	1	0	0	5
CCND3	0	0	1	0	0	1	1	0	0	0	0	3
CCNY	1	0	0	0	0	0	0	0	0	0	0	1
CCNE1	0	1	1	1	0	0	1	0	1	0	0	5
CCNE2	0	0	0	0	0	0	1	0	1	0	0	2
CCNF	0	0	0	0	0	0	1	0	1	0	0	2
CCNG1	0	0	0	0	0	0	0	1	0	0	0	1
CCNT2	0	1	1	0	0	1	0	0	0	0	0	3
CCSER1	1	1	1	0	0	1	0	1	0	0	0	5
CCT3	1	0	0	0	0	0	0	0	0	0	0	1
CCT5	1	0	0	0	0	0	0	0	0	0	0	1
CD2AP	1	0	1	0	0	0	0	0	0	0	0	2
CD47	0	0	0	1	1	0	0	0	0	0	0	2
CDCA4	1	0	0	0	0	0	0	0	0	0	0	1
CDC14A	0	0	0	0	0	0	1	0	1	0	0	2
CDC25A	0	0	0	0	0	0	1	0	1	0	0	2
CDC25B	0	0	0	0	0	0	1	0	1	0	0	2
CDC27	0	1	0	0	0	0	0	0	0	0	0	1
CDK1	0	0	0	0	0	0	1	0	0	0	0	1
CDK2	0	0	0	1	0	0	0	0	0	0	0	1
CDK6	0	0	1	0	0	1	1	0	0	0	0	3
CDK12	1	0	0	0	0	0	0	0	0	0	0	1
CDK17	1	1	1	0	0	1	1	0	0	0	0	5
CDK5R1	1	1	1	0	1	1	0	0	0	0	0	5
CDKL2	0	0	0	1	0	0	0	0	0	0	0	1
CDKN1A	0	0	0	0	0	0	1	0	1	0	0	2
CDON	0	0	0	0	0	0	1	0	0	0	0	1
CDS2	1	1	1	0	0	1	0	1	0	0	0	5
CDV3	1	1	1	0	0	1	0	0	0	0	0	4
CELSR2	1	1	1	1	1	1	0	1	0	0	0	7
CEP55	1	0	0	0	0	0	0	0	0	0	0	1
CFB	0	0	0	1	0	0	0	0	0	0	0	1
CGGBP1	0	0	0	1	1	0	0	0	0	0	0	2
CHEK1	0	0	1	0	0	0	1	0	1	0	0	3
CHIC1	0	0	0	1	1	0	0	0	0	0	0	2
CHL1	1	1	1	0	0	1	0	0	0	0	0	4
CHORDC1	1	1	1	1	1	1	0	1	0	0	0	7
CHRM1	0	0	0	0	0	0	0	1	0	0	0	1
CHRM3	1	1	1	0	0	1	0	0	0	0	0	4
CHUK	1	0	1	0	0	0	0	0	0	0	0	2
CIC	1	0	0	0	0	0	0	0	0	0	0	1
CIITA	0	0	0	1	0	0	0	0	0	0	0	1
CILP2	0	0	0	1	0	0	0	0	0	0	0	1
CISD1	0	0	0	0	0	0	1	0	0	0	0	1
CLCN3	1	1	1	1	1	1	0	1	0	0	0	7
CLCN4	1	1	1	0	0	1	0	0	0	0	0	4
CLDN5	0	0	0	0	0	0	0	1	0	0	0	1
CLDND1	1	1	1	0	0	1	0	1	0	0	0	5
CLHC1	1	0	0	0	0	0	0	0	0	0	0	1
CLOCK	0	0	0	1	1	0	0	0	0	0	0	2
CLPB	1	0	0	0	0	0	0	0	0	0	0	1
CLUH	0	0	0	0	0	1	0	0	0	0	0	1
CNNM2	1	0	0	0	0	0	0	0	0	0	0	1
CNOT1	0	1	0	0	0	0	0	0	0	0	0	1
CNOT8	1	1	1	0	0	1	0	0	0	0	0	4
CNTNAP1	1	1	0	0	0	0	0	0	0	0	0	2
CNTNAP4	1	1	0	0	0	0	0	0	0	0	0	2
COASY	1	0	0	0	0	0	0	0	0	0	0	1
COCH	0	0	0	0	0	0	0	1	0	0	0	1
COL16A1	0	0	1	0	0	1	0	0	0	0	0	2
CPD	1	1	1	0	0	1	0	1	0	0	0	5
CPEB2	1	0	1	0	0	1	0	0	0	0	0	3
CPEB3	1	0	0	1	1	0	0	0	0	0	0	3
CPEB4	0	0	0	1	1	0	0	1	0	0	0	3
CPLX2	0	0	0	0	0	0	0	1	0	0	0	1
CPSF2	1	0	1	0	0	0	0	0	0	0	0	2
CPSF6	1	1	1	1	1	1	0	1	0	0	0	7
CREB1	0	0	0	1	0	0	0	0	0	0	0	1
CREBZF	1	1	1	0	0	0	0	0	0	0	0	3
CRKL	1	0	0	0	0	0	0	1	0	0	0	2
CRNKL1	0	0	0	1	1	0	0	1	0	0	0	3
CSDE1	0	0	1	0	0	0	0	1	0	0	0	2
CSRP2BP	1	1	1	1	1	1	0	1	0	0	0	7
CTB-133G6.1	0	0	1	0	0	0	0	0	0	0	0	1
CTNNA1	0	0	0	0	0	0	0	1	0	0	0	1
CTR9	0	0	0	1	1	0	0	0	0	0	0	2
CTSD	0	0	0	1	1	0	0	0	0	0	0	2
CTSL	0	0	0	0	0	0	1	0	0	0	0	1
CUL2	0	1	0	1	1	0	0	1	0	0	0	4
CYP26B1	1	0	0	0	0	0	0	0	0	0	0	1
CYP51A1	1	1	1	0	0	1	0	1	0	0	0	5
D4S234E	0	0	0	1	1	0	0	0	0	0	0	2
DCLK1	1	1	1	1	1	1	0	0	0	0	0	6
DCP1A	1	0	0	0	0	0	0	0	0	0	0	1
DCTN4	0	0	0	0	0	0	0	1	0	0	0	1
DCTN5	1	1	1	1	1	1	0	1	0	0	0	7
DDAH1	1	0	0	0	0	0	0	0	0	0	0	1
DDX17	1	1	1	0	0	1	0	0	0	0	0	4
DDX5	1	1	1	0	0	1	0	0	0	0	0	4
DDX6	0	0	0	0	0	0	0	1	0	0	0	1
DDX3X	0	0	1	0	0	0		0				1
DEGS1	0	0	0	1	1	0	0	0	0	0	0	2
DENR	0	0	0	0	0	0	0	1	0	0	0	1
DHX33	1	1	0	0	0	0	1	0	0	0	0	3
DHX36	1	0	0	0	0	0	0	0	0	0	0	1
DOCK5	0	0	1	0	0	0	0	0	0	0	0	1
DICER1	0	0	0	1	1	0	1	0	1	0	0	4
DIRAS2	1	1	1	0	0	0	0	1	0	0	0	4
DLD	1	0	0	0	0	0	0	0	0	0	0	1
DNAJA1	1	1	0	0	0	0	1	0	0	0	0	3
DNAJB14	1	1	1	0	0	1	0	0	0	0	0	4
DNAJB4	1	1	1	1	1	1	0	1	0	0	0	7
DNASE1L1	0	0	0	0	0	0	1	0	0	0	0	1
DNER	1	1	1	1	1	1	0	1	0	0	0	7
DOT1L	0	1	0	0	0	0	0	0	0	0	0	1
DSG2	1	0	0	0	0	0	0	0	0	0	0	1
DTNA	1	1	1	0	0	1	0	0	0	0	0	4
DYNC1H1	1	1	1	1	1	1	0	0	0	0	0	6
DYNC1LI2	1	1	1	0	0	1	0	1	0	0	0	5
DYNC2H1	0	0	1	0	0	0	0	0	0	0	0	1
DYNLT3	1	1	1	1	1	1	0	1	0	0	0	7
DZIP1	1	1	1	1	1	1	0	1	0	0	0	7
E2F3	1	0	0	0	0	1	1	0	1	0	0	4
E2F7	0	0	0	0	0	0	1	0	1	0	0	2
EDEM1	1	0	0	0	0	0	0	0	0	0	0	1
EFCAB14	0	0	1	0	0	0	0	0	0	0	0	1
EFTUD2	0	0	0	0	0	0	0	1	0	0	0	1
EGLN1	1	1	1	0	0	1	0	0	0	0	0	4
EGLN3	0	0	0	0	0	0	0	1	0	0	0	1
EHBP1	0	0	1	0	0	0	0	0	0	0	0	1
EID1	1	1	1	0	0	1	0	0	0	0	0	4
EIF3A	0	0	1	0	0	0	0	0	0	0	0	1
EIF4E2	0	0	0	1	1	0	0	0	0	0	0	2
EIF5A2	0	0	1	0	0	0	0	0	0	0	0	1
ELK3	0	1	0	0	0	0	0	0	0	0	0	1
ELK4	1	0	0	0	0	0	1	0	0	0	0	2
ELOVL5	1	1	0	0	0	1	0	1	0	0	0	4
ELOVL7	1	1	1	1	1	1	0	1	0	0	0	7
EMC7	1	1	1	1	1	1	0	1	0	0	0	7
EML4	1	0	0	0	0	0	0	0	0	0	0	1
EN2	0	0	0	1	1	0	0	0	0	0	0	2
ENC1	1	1	1	0	0	1	0	1	0	0	0	5
ENPP2	1	0	1	0	0	1	0	0	0	0	0	3
ENPP4	1	1	1	1	1	1	0	1	0	0	0	7
EPHA5	0	0	1	0	0	0	0	0	0	0	0	1
EPM2AIP1	0	0	0	1	1	0	0	0	0	0	0	2
EPT1	0	0	0	1	1	0	0	1	0	0	0	3
ERCC4	0	1	0	0	0	0	0	0	0	0	0	1
ERCC6	1	0	0	0	0	0	1	0	0	0	0	2
ERLIN1	0	0	0	1	1	0	0	0	0	0	0	2
ERMN	0	0	0	1	1	0	0	0	0	0	0	2
ETNK1	1	1	1	1	1	1	0	0	0	0	0	6
ETS1	0	0	0	0	0	0	1	0	1	0	0	2
F2RL1	0	0	0	1	1	0	0	0	0	0	0	2
FAM110B	1	1	1	0	0	1	0	1	0	0	0	5
FAM115A	1	0	0	0	0	0	0	0	0	0	0	1
FAM120A	1	1	0	0	0	0	0	0	0	0	0	2
FAM127A	0	0	0	0	0	0	0	1	0	0	0	1
FAM171B	1	1	1	1	1	1	1	1	0	0	0	8
FAM189B	1	0	0	0	0	0	0	0	0	0	0	1
FAM214A	1	1	1	0	0	1	0	1	0	0	0	5
FAM217B	1	1	1	0	0	1	0	0	0	0	0	4
FAM73A	1	1	1	1	1	1	0	1	0	0	0	7
FAM98A	0	0	0	1	1	0	0	0	0	0	0	2
FANCM	1	0	0	0	0	0	0	0	0	0	0	1
FAR1	0	0	0	0	0	0	0	1	0	0	0	1
FAT3	0	1	0	0	0	0	0	0	0	0	0	1
FASN	0	0	0	0	0	0	0	1	0	0	0	1
FBX03	0	1	1	0	0	0	0	0	0	0	0	2
FBXO34	1	1	1	0	0	1	0	0	0	0	0	4
FBX041	0	1	1	1	1	1	0	1	0	0	0	6
FBXO44	0	0	0	0	0	0	0	1	0	0	0	1
FBXW7	1	1	1	1	1	1	1	1	0	0	0	8
FEM1B	1	1	1	0	0	1	0	1	0	0	0	5
FEM1C	1	0	0	1	1	0	0	1	0	0	0	4
FERMT2	0	0	0	1	1	0	0	0	0	0	0	2
FGF2	1	0	0	0	0	0	1	0	1	0	0	3
FGF7	1	0	0	0	0	0	0	0	0	0	0	1
FGF12	0	0	0	1	1	0	0	0	0	0	0	2
FGFR1	0	0	1	0	0	0	1	0	1	0	0	3
FILIP1	0	0	0	1	0	0	0	0	0	0	0	1
FLCN	0	1	0	0	0	0	0	0	0	0	0	1
FN3K	1	1	1	0	0	1	0	1	0	0	0	5
FOXN3	0	0	0	0	0	0	1	0	0	0	0	1
FOXO1	1	0	0	0	0	0	1	0	1	0	0	3
FOXP1	0	1	0	0	0	0	0	0	0	0	0	1
FRMD4A	0	0	0	1	1	0	0	0	0	0	0	2
FRS2	1	0	0	0	0	0	0	0	0	0	0	1
FRYL	0	0	0	1	1	0	0	0	0	0	0	2
FZD6	0	1	0	0	0	0	0	0	0	0	0	1
G3BP1	0	0	1	1	1	0	0	0	0	0	0	3
GABARAPL1	1	0	1	0	0	0	0	1	0	0	0	3
GABBR2	1	1	0	1	1	1	0	1	0	0	0	6
GABRA1	1	1	1	0	0	1	0	0	0	0	0	4
GABRA4	0	0	1	0	0	0	0	0	0	0	0	1
GAD1	0	0	0	1	1	0	0	0	0	0	0	2
GALNT1	1	1	1	1	1	1	0	1	0	0	0	7
GAN	1	0	1	0	0	0	0	0	0	0	0	2
GARS	1	1	0	1	1	1	0	1	0	0	0	6
GATAD2A	1	1	0	0	0	0	0	0	0	0	0	2
GBF1	1	1	1	1	0	1	0	1	0	0	0	6
GBP6	0	0	0	1	0	0	0	0	0	0	0	1
GCC1	1	1	0	0	0	0	0	0	0	0	0	2
GDI2	1	1	1	0	0	1	0	0	0	0	0	4
GEMIN5	0	0	0	1	1	0	0	0	0	0	0	2
GFAP	1	1	1	1	1	1	0	1	0	0	0	7
GFM1	0	0	0	0	0	0	0	1	0	0	0	1
GGT5	0	0	0	0	0	0	0	1	0	0	0	1
GID4	1	0	0	0	0	0	0	0	0	0	0	1
GIGYF1	0	0	0	0	0	0	0	1	0	0	0	1
GINS1	1	0	0	0	0	0	1	0	0	0	0	2
GJA1	0	0	0	0	0	0	0	1	0	0	0	1
GJB6	1	1	1	1	1	1	0	1	0	0	0	7
GLG1	1	1	1	0	0	1	0	1	0	0	0	5
GLS	1	1	1	0	0	0	0	1	0	0	0	4
GLUD1	0	0	0	0	0	0	0	1	0	0	0	1
GMPS	0	0	0	1	1	0	0	0	0	0	0	2
GNA12	0	1	0	0	0	0	0	0	0	0	0	1
GNAQ	1	1	1	1	1	1	0	1	0	0	0	7
GNAS	0	0	0	0	0	0	1	0	0	0	0	1
GNB1	1	1	1	0	0	1	0	1	0	0	0	5
GNG10	0	1	0	0	0	0	0	0	0	0	0	1
GNG12	1	0	0	0	0	0	0	0	0	0	0	1
GPM6B	1	1	1	0	0	1	0	1	0	0	0	5
GPR116	1	1	1	1	1	1	0	1	0	0	0	7
GPR155	1	1	1	0	0	0	0	0	0	0	0	3
GPR63	0	1	0	0	0	0	0	0	0	0	0	1
GPR88	1	1	1	1	1	1	0	1	0	0	0	7
GRIN2A	0	0	0	1	1	0	0	0	0	0	0	2
GRIN2B	1	1	1	1	1	1	0	1	0	0	0	7
GTF2A1	0	0	0	0	0	0	0	0	1	0	0	1
GTPBP2	0	0	1	0	0	0	0	0	0	0	0	1
GUCY1A2	1	1	1	1	1	1	0	0	0	0	0	6
GYS1	0	0	0	1	0	0	0	0	0	0	0	1
GZF1	1	0	0	0	0	0	0	0	0	0	0	1
HDAC1	1	0	0	0	0	0	0	0	0	0	0	1
HDGFRP3	1	1	1	0	0	1	0	0	0	0	0	4
HECTD4	0	0	0	1	1	0	0	1	0	0	0	3
HELLS	0	1	0	0	0	0	0	0	0	0	0	1
HELZ	0	0	0	1	1	0	0	0	0	0	0	2
HERC2	0	0	0	0	1	0	0	0	0	0	0	1
HEXB	0	0	0	0	0	0	0	1	0	0	0	1
HIAT1	0	0	0	0	0	0	1	0	0	0	0	1
HIBCH	0	1	0	0	0	0	0	0	0	0	0	1
HIGD2A	0	0	0	0	0	0	0	1	0	0	0	1
HIPK2	1	1	1	1	1	1	0	1	0	0	0	7
HIPK3	0	1	0	0	0	0	0	0	0	0	0	1
HIST1H1C	1	1	1	1	1	1	0	1	0	0	0	7
HISTIH4B	0	0	0	1	1	0	0	0	0	0	0	2
HIVEP1	0	0	1	0	0	0	0	0	0	0	0	1
HLTF	0	0	0	1	1	0	0	0	0	0	0	2
HMGA1	1	0	1	0	0	0	0	0	0	0	0	2
HMGA2	1	0	1	0	0	0	0	0	0	0	0	2
HMGCS1	1	1	1	0	0	0	0	0	0	0	0	3
HNRNPH1	0	0	0	1	1	0	0	0	0	0	0	2
HOXA3	1	0	0	0	0	0	0	0	0	0	0	1
HOXD10	1	0	0	0	0	0	0	0	0	0	0	1
HSDL1	0	0	0	1	1	0	0	0	0	0	0	2
HSP90AB1	0	1	0	0	0	0	0	0	0	0	0	1
HSPA1B	1	1	1	1	1	1	0	1	0	0	0	7
HSPB7	0	0	0	1	0	0	0	0	0	0	0	1
HSPE1	1	1	1	0	0	1	0	1	0	0	0	5
HTRA1	1	1	1	1	1	1	0	1	0	0	0	7
HTT	1	1	1	0	0	1	0	0	0	0	0	4
IBA57	0	0	0	1	0	0	0	0	0	0	0	1
ICE2	1	1	1	0	0	1	0	0	0	0	0	4
ID1	1	1	1	0	0	1	0	1	0	0	0	5
IER3IP1	0	0	0	1	1	0	0	0	0	0	0	2
IFIT3	1	1	0	0	0	1	0	0	0	0	0	3
IGF1R	0	0	1	0	0	0	0	0	0	0	0	1
IGFBP7	0	0	0	0	1	0	0	1	0	0	0	2
ILF3	1	1	1	1	1	1	0	1	0	0	0	7
ILVBL	0	0	0	1	0	0	0	0	0	0	0	1
INO80C	1	0	0	0	0	0	0	0	0	0	0	1
INSIG1	1	0	0	0	0	0	0	0	0	0	0	1
INSIG2	1	1	1	0	0	1	0	0	0	0	0	4
IPCEF1	1	1	1	0	0	1	0	1	0	0	0	5
IPO7	1	1	1	0	0	1	0	0	0	0	0	4
IPP	0	0	0	1	1	0	0	0	0	0	0	2
IQCJ-SCHIP1	0	0	1	0	0	0	0	0	0	0	0	1
IRAK1	0	1	0	0	0	0	0	0	0	0	0	1
IREB2	0	0	0	0	0	0	0	1	0	0	0	1
IRS2	0	0	0	0	0	0	0	1	0	0	0	1
ITPR1	1	1	1	1	1	1	1	0	0	0	0	7
ITSN1	1	1	1	0	0	1	0	0	0	0	0	4
IVNS1ABP	0	1	1	0	0	0	0	0	0	0	0	2
JAK1	0	0	0	0	1	0	0	0	0	0	0	1
JARID2	1	0	0	0	0	0	0	0	0	0	0	1
KANK1	1	1	1	0	0	1	0	0	0	0	0	4
KATNAL1	1	1	1	0	0	1	0	0	0	0	0	4
KBTBD2	0	0	0	1	1	0	0	0	0	0	0	2
KCNC2	1	1	1	1	1	1	0	1	0	0	0	7
KCTD16	1	1	1	1	1	1	0	1	0	0	0	7
KDM5A	0	0	0	1	1	0	0	1	0	0	0	3
KDM5B	0	0	0	1	1	0	0	0	0	0	0	2
KDR	0	0	1	0	0	0	1	0	0	0	0	2
KIAA0247	1	1	1	0	0	1	0	1	0	0	0	5
KIAA0355	1	0	0	0	0	0	0	0	0	0	0	1
KIAA0753	0	0	0	1	0	0	0	0	0	0	0	1
KIAA1109	0	0	0	0	0	0	0	1	0	0	0	1
KIAA1244	0	0	0	0	0	0	0	1	0	0	0	1
KIF1B	0	0	1	1	1	1	0	1	0	0	0	5
KIF18B	0	1	0	0	0	0	0	0	0	0	0	1
KIF21A	1	1	1	0	0	1	0	0	0	0	0	4
KIF22	1	1	0	0	0	0	0	0	0	0	0	2
KIF23	1	0	0	0	0	0	1	0	1	0	0	3
KIF5B	1	1	1	0	0	1	0	0	0	0	0	4
KIF5C	1	1	1	1	1	1	0	1	0	0	0	7
KLF10	1	0	0	0	0	0	0	0	0	0	0	1
KLHL15	1	1	0	1	1	0	1	0	0	0	0	5
KLHL2	1	1	1	0	0	1	0	0	0	0	0	4
KLHL21	0	0	0	0	1	0	0	1	0	0	0	2
KLHL28	1	1	1	0	0	0	0	0	0	0	0	3
KLHL9	0	0	0	1	1	0	0	0	0	0	0	2
KMT2C	1	1	1	0	0	0	0	1	0	0	0	4
KRAS	0	0	1	0	0	0	0	0	0	0	0	1
LAMP2	1	1	1	0	0	1	0	0	0	0	0	4
LAMTOR3	1	1	1	0	0	1	0	1	0	0	0	5
LAPTM4A	1	0	0	0	0	0	1	0	0	0	0	2
LARP1	0	0	0	1	1	0	0	0	0	0	0	2
LARS	1	0	0	0	0	0	0	0	0	0	0	1
LATS2	0	0	0	0	0	0	1	0	0	0	0	1
LCOR	1	0	0	1	1	0	0	0	0	0	0	3
LDOC1	0	0	0	1	1	0	0	0	0	0	0	2
LDOC1L	0	0	0	1	0	0	0	0	0	0	0	1
LIFR	0	0	0	1	1	0	0	0	0	0	0	2
LINGO1	0	0	1	0	0	0	0	0	0	0	0	1
LIPT1	1	1	1	0	0	1	0	1	0	0	0	5
LL22NC03-63E9.3	0	0	0	1	0	0	0	0	0	0	0	1
LMO4	1	1	1	0	0	1	0	0	0	0	0	4
LRRC7	1	1	1	1	1	1	0	1	0	0	0	7
LRRC8B	0	0	0	0	0	0	1	0	0	0	0	1
LRRTM2	1	1	1	0	0	1	0	1	0	0	0	5
LRTM2	1	1	1	0	0	1	0	1	0	0	0	5
LSM11	1	0	0	0	0	0	0	0	0	0	0	1
LYPLAL1	1	0	0	0	0	0	0	0	0	0	0	1
MAN1A2	1	1	1	0	0	1	0	0	0	0	0	4
MAP1A	1	1	1	0	0	1	0	1	0	0	0	5
MAP2K1	0	1	0	0	0	0	1	0	0	0	0	2
MAP2K4	1	0	1	0	0	1	0	0	0	0	0	3
MAP7	0	0	0	0	0	0	0	1	0	0	0	1
MAP9	0	0	0	1	1	0	0	0	0	0	0	2
MAPK8	0	0	0	0	0	0	0	1	0	0	0	1
MAPKAPK5	0	0	0	0	0	0	0	1	0	0	0	1
MAT2B	0	0	0	1	1	0	0	0	0	0	0	2
MATR3	1	1	1	1	1	1	0	1	0	0	0	7
MBNL1	1	1	1	1	1	1	0	0	0	0	0	6
MDM2	0	0	0	1	1	0	0	0	0	0	0	2
MED17	1	1	1	0	0	1	0	1	0	0	0	5
MED19	1	0	0	0	0	0	0	0	0	0	0	1
METTL9	0	0	0	1	1	0	0	0	0	0	0	2
MEGF9	1	1	1	0	0	1	0	1	0	0	0	5
MESDC2	1	1	1	0	0	1	0	1	0	0	0	5
METAP2	1	0	0	0	0	0	1	0	0	0	0	2
MFSD5	1	0	0	0	0	0	0	0	0	0	0	1
MGAT4A	1	1	1	0	0	1	0	0	0	0	0	4
MGEA5	0	1	0	0	0	0	0	0	0	0	0	1
MGLL	0	0	0	0	0	0	0	1	0	0	0	1
MMD	1	0	0	0	0	0	0	0	0	0	0	1
MMS19	0	1	0	0	0	0	0	1	0	0	0	2
MN1	1	0	0	0	0	0	0	0	0	0	0	1
MOB3B	1	1	1	0	0	1	0	0	0	0	0	4
MROH1	0	0	0	1	0	0	0	0	0	0	0	1
MSL1	1	1	1	0	0	1	0	1	0	0	0	5
MTCH1	0	0	0	1	1	0	0	0	0	0	0	2
MT-CYB	0	0	0	1	1	0	0	0	0	0	0	2
MT-CO1	0	0	1	1	0	0	0	0	0	0	0	2
MT-CO2	0	0	1	0	0	0	0	0	0	0	0	1
MT-CO3	1	1	1	1	0	0	0	0	1	0	0	5
MTHFD2	1	1	0	0	0	0	0	0	0	0	0	2
MTMR3	0	0	0	0	0	0	0	1	0	0	0	1
MT-ND1	0	0	1	0	0	0	0	0	0	0	0	1
MT-ND2	0	0	1	0	0	0	0	0	0	0	0	1
MT-ND3	0	0	1	0	0	0	0	0	0	0	0	1
MT-ND4	1	0	1	1	0	0	0	0	0	0	0	3
MT-ND5	1	1	1	1	0	0	0	0	0	0	0	4
MTSS1L	1	1	1	0	0	1	0	0	0	0	0	4
MTURN	1	1	1	0	0	1	0	0	0	0	0	4
MUS81	0	0	1	0	0	0	0	0	0	0	0	1
MYADM	1	1	1	1	1	1	0	1	0	0	0	7
MYB	0	0	0	1	0	0	1	0	0	0	0	2
MYO5A	1	1	1	1	1	1	0	0	0	0	0	6
MYSM1	1	1	1	0	0	1	0	0	0	0	0	4
NAA25	0	0	0	0	0	0	1	0	0	0	0	1
NAA50	0	0	1	0	0	0	0	0	0	0	0	1
NAE1	0	0	0	0	0	0	1	0	1	0	0	2
NAPG	1	1	1	1	1	1	1	0	0	0	0	7
NARF	1	0	0	0	0	0	1	0	0	0	0	2
NARS	0	1	0	0	0	1	0	0	0	0	0	2
NBEA	1	1	1	0	0	1	0	1	0	0	0	5
NCAPD2	1	0	0	0	0	0	0	0	0	0	0	1
NDRG4	0	0	0	0	0	0	0	1	0	0	0	1
NDUFS1	1	1	1	0	0	1	0	0	0	0	0	4
NEBL	0	1	0	0	0	0	0	0	0	0	0	1
NECAB1	1	1	1	0	0	1	0	0	0	0	0	4
NECAP1	1	1	1	0	0	1	0	0	0	0	0	4
NF1	1	1	1	0	0	1	0	0	0	0	0	4
NFAT5	0	0	0	1	1	0	0	0	0	0	0	2
NFE2L1	0	0	1	0	0	1	0	0	0	0	0	2
NFIB	1	0	0	0	0	0	0	0	0	0	0	1
NIN	1	0	0	0	0	0	0	0	0	0	0	1
NINL	0	0	0	1	0	0	0	0	0	0	0	1
NIPA2	0	0	0	0	0	0	0	1	0	0	0	1
NMNAT2	1	0	0	0	0	1	0	0	0	0	0	2
NMI	0	0	1	0	0	0	0	0	0	0	0	1
NOB1	1	1	0	0	0	0	1	0	0	0	0	3
NOL7	0	0	0	1	1	0	0	0	0	0	0	2
NOTCH2	1	1	1	0	0	1	0	1	0	0	0	5
NOVA1	0	0	0	1	1	0	0	0	0	0	0	2
NPTN	0	0	0	0	0	0	0	1	0	0	0	1
NR2F1	1	1	1	0	0	1	0	1	0	0	0	5
NR4A1	1	1	1	0	0	1	0	1	0	0	0	5
NRP1	1	0	0	0	0	0	0	0	0	0	0	1
NRP2	0	0	0	0	0	0	1	0	0	0	0	1
NSF	0	0	0	0	1	0	0	0	0	0	0	1
NTRK2	1	1	1	0	0	1	0	0	0	0	0	4
NTRK3	0	0	0	0	0	0	0	1	0	0	0	1
NUCKS1	1	1	1	1	1	1	0	1	0	0	0	7
NUDCD2	0	0	0	1	1	0	0	0	0	0	0	2
NUFIP2	1	1	1	0	1	1	1	0	0	0	0	6
OGT	1	1	1	1	1	1	0	1	0	0	0	7
OMG	1	1	1	1	0	1	0	1	0	0	0	6
ORC2	0	1	0	0	0	0	0	0	0	0	0	1
P4HTM	0	0	0	0	0	0	0	1	0	0	0	1
PAICS	0	1	0	0	0	0	0	0	0	0	0	1
PAFAH1B1	0	0	0	1	1	0	0	1	0	0	0	3
PAM	1	1	1	0	0	1	0	0	0	0	0	4
PAPD7	1	0	0	0	0	0	0	0	0	0	0	1
PAQR3	1	1	0	0	0	0	0	0	0	0	0	2
PAQR6	1	1	1	1	1	1	0	1	0	0	0	7
PBX1	1	0	0	0	0	0	0	0	0	0	0	1
PCDH9	1	1	1	1	1	1	0	1	0	0	0	7
PCDH10	0	0	0	0	0	0	0	1	0	0	0	1
PCDHGC5	1	1	1	0	0	1	0	1	0	0	0	5
PCGF2	1	0	0	0	0	0	0	0	0	0	0	1
PCGF5	1	1	1	1	1	1	0	1	0	0	0	7
PCM1	0	1	1	0	0	0	0	0	0	0	0	2
PCMT1	1	1	1	1	1	1	0	1	0	0	0	7
PDCD4	1	0	1	0	0	1	0	1	0	0	0	4
PDE4DIP	1	1	1	0	0	1	0	1	0	0	0	5
PDE12	0	1	0	0	0	0	0	0	0	0	0	1
PDK4	1	0	0	0	0	0	0	0	0	0	0	1
PDIA6	0	1	0	0	0	0	0	0	0	0	0	1
PDS5B	1	1	1	1	1	0	0	1	0	0	0	6
PDXDC1	1	1	1	1	1	1	0	0	0	0	0	6
PDXK	1	0	0	0	0	0	0	0	0	0	0	1
PDZD2	1	1	1	0	0	1	0	1	0	0	0	5
PEG10	1	1	0	0	0	1	0	1	0	0	0	4
PGM2L1	1	1	1	1	1	1	0	1	0	0	0	7
PGRMC1	0	0	0	0	1	0	0	1	0	0	0	2
PHAX	1	1	1	0	0	1	0	0	0	0	0	4
PHF3	0	0	0	1	1	0	0	0	0	0	0	2
PHLPP2	1	0	0	0	0	0	0	0	0	0	0	1
PIAS1	0	0	0	0	0	0	1	0	0	0	0	1
PIAS2	1	1	1	1	1	1	0	1	0	0	0	7
PILRA	0	0	1	0	0	0	0	0	0	0	0	1
PITPNM2	1	1	1	0	0	1	0	0	0	0	0	4
PJA1	1	1	1	0	0	1	0	0	0	0	0	4
PKP1	0	1	0	0	0	0	0	0	0	0	0	1
PLA2G15	0	0	1	0	0	0	0	0	0	0	0	1
PLCL2	1	0	0	0	0	0	0	0	0	0	0	1
PLS3	0	0	0	1	1	0	0	0	0	0	0	2
PMP2	1	1	1	0	0	1	0	0	0	0	0	4
PMP22	1	1	1	0	0	1	0	0	0	0	0	4
PNISR	1	1	1	1	1	1	1	0	0	0	0	7
POMK	1	1	0	0	0	1	0	1	0	0	0	4
POU2F1	1	1	1	1	1	1	0	1	0	0	0	7
POU2F2	0	0	0	0	0	0	1	0	1	0	0	2
POU6F1	0	0	1	0	0	0	0	0	0	0	0	1
PPFIA2	0	0	0	0	0	0	0	1	0	0	0	1
PPIG	1	1	1	0	0	1	0	0	0	0	0	4
PPM1A	1	1	1	0	0	1	0	0	0	0	0	4
PPM1B	1	1	1	0	0	1	0	0	0	0	0	4
PPM1D	0	0	1	0	0	0	0	0	0	0	0	1
PPM1G	0	0	0	0	0	0	0	1	0	0	0	1
PPM1K	1	1	1	1	1	1	0	1	0	0	0	7
PPME1	0	1	0	0	0	0	0	0	0	0	0	1
PPP1R12A	0	0	0	1	1	0	0	0	0	0	0	2
PPP1R9A	0	0	0	1	1	0	0	0	0	0	0	2
PPP2CA	1	1	1	0	0	1	0	1	0	0	0	5
PPP2R1A	0	0	0	0	0	0	0	1	0	0	0	1
PPP2R2A	0	1	0	0	0	0	0	0	0	0	0	1
PPP3R1	0	0	0	1	1	0	0	0	0	0	0	2
PPP4C	1	0	0	0	0	0	0	0	0	0	0	1
PPP4R2	1	1	1	0	0	1	0	0	0	0	0	4
PPRC1	0	0	1	0	0	0	0	0	0	0	0	1
PRDM1	0	0	0	0	0	0	1	0	1	0	0	2
PRKAA1	0	0	0	1	1	0	0	0	0	0	0	2
PRKAR1A	0	0	0	0	0	0	0	1	0	0	0	1
PRKAR2B	0	0	0	1	1	0	0	0	0	0	0	2
PRKCI	0	0	0	0	0	0	0	1	0	0	0	1
PRKD3	1	0	0	0	0	0	0	0	0	0	0	1
PRR5	0	0	0	0	0	0	0	1	0	0	0	1
PRR14L	0	1	1	0	0	0	0	0	0	0	0	2
PSAT1	0	1	0	0	0	0	0	0	0	0	0	1
PSD3	1	1	1	0	0	1	0	0	0	0	0	4
PSMB3	1	0	0	0	0	0	0	0	0	0	0	1
PTBP1	0	1	0	0	0	0	0	0	0	0	0	1
PTBP2	1	0	0	0	0	0	0	0	0	0	0	1
PTEN	0	0	0	1	1	0	0	0	0	0	0	2
PTPLAD1	0	0	0	1	1	0	0	0	0	0	0	2
PTPN4	1	1	1	1	1	1	0	0	0	0	0	6
PTPN14	0	0	1	0	0	0	0	0	0	0	0	1
PTPRD	0	0	0	1	1	0	0	0	0	0	0	2
PTPRN2	1	1	1	1	1	1	0	1	0	0	0	7
PTPRT	1	1	1	1	1	1	0	1	0	0	0	7
PTPRZ1	0	0	0	1	1	0	0	0	0	0	0	2
PURA	1	1	1	1	1	1	0	1	0	0	0	7
PURB	0	0	0	1	1	0	0	0	0	0	0	2
PVALB	0	0	0	0	0	0	0	1	0	0	0	1
QKI	1	1	1	1	1	1	0	1	0	0	0	7
QSOX1	1	1	1	1	1	1	0	1	0	0	0	7
RAB10	1	1	1	1	1	1	0	1	0	0	0	7
RAB11FIP2	0	0	0	1	1	0	0	0	0	0	0	2
RAB11FIP4	0	0	0	1	1	0	0	0	0	0	0	2
RAB23	1	0	0	0	0	0	0	0	0	0	0	1
RAB3C	0	0	0	1	1	0	0	0	0	0	0	2
RAB6B	0	0	0	0	0	0	0	1	0	0	0	1
RAD23B	1	1	1	1	1	1	0	1	0	0	0	7
RAF1	0	0	1	0	0	1	0	1	0	0	0	3
RAN	1	1	1	0	0	1	0	0	0	0	0	4
RANBP6	1	1	1	0	0	1	0	0	0	0	0	4
RAP2A	1	1	1	1	1	1	0	1	0	0	0	7
RAPGEF2	1	1	1	0	0	1	0	0	0	0	0	4
RBBP6	1	1	0	0	0	0	0	1	0	0	0	3
RBM12	1	0	0	0	0	0	0	0	0	0	0	1
RBM14	0	0	0	1	1	0	0	0	0	0	0	2
RBM22	1	1	1	0	0	1	0	1	0	0	0	5
RBM4	1	1	1	1	1	1	0	1	0	0	0	7
RBM39	0	0	0	1	1	0	0	0	0	0	0	2
RBM42	1	0	0	0	0	0	0	0	0	0	0	1
RBM4B	1	1	1	0	0	1	0	1	0	0	0	5
RCAN1	0	0	0	1	1	0	0	0	0	0	0	2
RCE1	0	0	1	0	0	0	0	0	0	0	0	1
RDH11	0	0	0	1	1	0	0	0	0	0	0	2
RECK	0	1	0	0	0	0	0	0	0	0	0	1
REEP5	1	1	1	1	1	1	0	0	0	0	0	6
RELN	0	0	1	0	0	0	0	1	0	0	0	2
REPS2	1	0	0	0	0	0	0	0	0	0	0	1
RET	1	0	0	0	0	1	0	0	0	0	0	2
RERE	0	0	0	0	0	0	0	1	0	0	0	1
RFFL	0	0	1	0	0	0	0	0	0	0	0	1
RFK	1	1	1	0	0	1	0	0	0	0	0	4
RGS5	1	1	1	1	1	1	0	1	0	0	0	7
RGS7BP	1	1	1	1	1	1	0	1	0	0	0	7
RHBDD2	0	0	0	0	0	0	0	1	0	0	0	1
RHOBTB3	1	1	1	1	1	1	0	1	0	0	0	7
RIF1	1	1	1	0	0	1	0	0	0	0	0	4
RIMKLB	1	1	1	1	1	1	0	1	0	0	0	7
RLN2	0	0	1	0	0	0	0	0	1	0	0	2
RMND1	0	0	0	1	1	0	0	0	0	0	0	2
RNF111	0	0	0	0	0	0	0	1	0	0	0	1
RNF114B	0	0	1	0	0	0	0	0	0	0	0	1
RNF144B	0	0	0	0	0	0	0	1	0	0	0	1
RNF152	1	0	0	0	0	0	0	0	0	0	0	1
RNF168	1	0	1	0	0	0	0	0	0	0	0	2
RNF187	0	0	1	0	0	1	1	0	0	0	0	3
RNF19A	0	0	0	1	1	0	0	0	0	0	0	2
RNF38	0	0	0	1	1	0	0	0	0	0	0	2
ROGDI	1	1	1	0	0	1	0	0	0	0	0	4
RORA	1	1	1	1	1	1	0	1	0	0	0	7
ROS1	0	0	0	0	0	0	0	1	0	0	0	1
RP6-24A23.6	1	0	0	0	0	0	0	0	0	0	0	1
RPL7L1	0	0	0	0	0	0	0	0	1	0	0	1
RPL27A	1	1	0	0	0	0	0	0	0	0	0	2
RPLP1	0	0	0	1	0	0	0	0	0	0	0	1
RPS14	1	1	0	1	1	0	1	0	0	0	0	5
RRAGA	1	1	1	1	1	1	0	1	0	0	0	7
RRP9	0	1	0	0	0	0	0	0	0	0	0	1
RTCA	1	0	0	0	0	0	0	0	0	0	0	1
RTN3	1	1	1	0	0	1	0	1	0	0	0	5
RTN4	1	1	1	1	1	1	0	1	0	0	0	7
RUNX1T1	1	0	0	0	0	0	0	0	0	0	0	1
S1PR1	1	1	1	1	1	1	0	1	0	0	0	7
SACM1L	1	1	1	1	1	1	0	1	0	0	0	7
SACS	1	1	1	0	0	1	0	1	0	0	0	5
SALL1	1	1	0	0	0	0	0	0	0	0	0	2
SAMD8	1	1	1	0	0	1	0	0	0	0	0	4
SBDS	0	0	0	1	1	0	0	0	0	0	0	2
SBNO1	0	0	0	1	1	0	0	0	0	0	0	2
SCAF4	1	0	0	0	0	0	0	0	0	0	0	1
SCAF11	0	0	0	0	0	0	0	0	1	0	0	1
SCAMP1	0	0	0	0	0	0	0	1	0	0	0	1
SCAP	1	0	0	0	0	0	0	1	0	0	0	2
SCG2	0	0	0	1	1	0	0	0	0	0	0	2
SCN2A	0	0	0	0	0	0	0	1	0	0	0	1
SCN8A	0	0	0	1	1	0	0	0	0	0	0	2
SCRN1	1	1	1	0	0	1	0	0	0	0	0	4
SCYL1	0	1	0	0	0	0	0	0	0	0	0	1
SDC2	1	1	1	1	1	1	0	1	0	0	0	7
SDC3	1	1	1	0	0	1	0	0	0	0	0	4
SDCBP	1	1	1	0	0	1	0	1	0	0	0	5
SELM	1	1	1	1	1	1	0	1	0	0	0	7
SECISBP2L	0	0	0	0	0	0	0	1	0	0	0	1
SEH1L	0	0	0	0	0	0	0	1	0	0	0	1
SEMA4C	1	0	0	0	0	0	0	0	0	0	0	1
SEMA6C	1	1	1	0	0	1	0	1	0	0	0	5
SERTAD2	0	0	1	1	0	0	0	0	0	0	0	2
SESN3	1	1	1	0	0	1	0	1	0	0	0	5
SETD3	1	0	0	0	0	0	0	0	0	0	0	1
SETX	1	0	0	0	0	0	0	0	0	0	0	1
SGMS2	0	0	0	0	0	0	1	0	0	0	0	1
SH3BP4	0	0	0	1	1	0	0	0	0	0	0	2
SH3BP5	0	0	0	1	1	0	0	0	0	0	0	2
SH3BGRL2	1	1	1	0	0	1	0	0	0	0	0	4
SHOC2	1	1	1	0	0	0	1	1	0	0	0	5
SIAH1	1	1	1	0	0	1	1	1	0	0	0	6
SKI	1	1	1	1	0	1	0	1	0	0	0	6
SKIL	1	1	1	0	0	1	0	0	0	0	0	4
SLC1A2	0	0	0	0	0	0	0	1	0	0	0	1
SLC12A2	1	1	1	0	0	1	0	1	0	0	0	5
SLC12A5	1	1	1	0	0	1	0	1	0	0	0	5
SLC16A1	0	1	0	0	0	0	1	0	0	0	0	2
SLC16A9	0	0	0	0	0	0	1	0	0	0	0	1
SLC16A14	1	1	1	0	0	1	0	0	0	0	0	4
SLC17A5	1	1	1	1	1	1	0	0	0	0	0	6
SLC24A2	1	1	1	1	1	1	0	1	0	0	0	7
SLC25A36	1	0	0	0	0	0	0	0	0	0	0	1
SLC2A3	1	1	1	0	0	1	0	1	0	0	0	5
SLC39A6	0	0	0	1	1	0	0	0	0	0	0	2
SLC39A10	1	1	1	1	1	1	0	1	0	0	0	7
SLC41A3	0	0	0	0	0	0	0	1	0	0	0	1
SLC44A5	0	0	0	1	0	0	0	0	0	0	0	1
SLC5A3	0	0	0	1	1	0	0	0	0	0	0	2
SLC4A7	0	0	0	0	0	0	1	0	0	0	0	1
SLC7A5	0	0	0	0	0	0	0	1	0	0	0	1
SLK	1	1	1	1	1	1	0	1	0	0	0	7
SMAD2	1	1	1	0	0	1	0	1	0	0	0	5
SMARCC2	0	0	0	1	1	0	0	0	0	0	0	2
SMEK1	1	0	0	0	0	0	0	0	0	0	0	1
SMG7	0	0	0	0	0	0	1	0	0	0	0	1
SMIM13	1	0	0	0	0	0	0	0	0	0	0	1
SMO	0	0	0	1	0	0	0	0	0	0	0	1
SMOC1	0	0	0	0	0	0	0	1	0	0	0	1
SMURF1	0	1	0	0	0	0	0	0	0	0	0	1
SNCG	0	0	0	1	1	0	0	0	0	0	0	2
SNRK	0	1	0	1	1	0	0	0	0	0	0	3
SNRNP200	0	0	0	0	0	0	0	1	0	0	0	1
SNRPC	1	0	0	0	0	0	0	0	0	0	0	1
SNTB2	0	0	0	1	1	0	0	0	0	0	0	2
SNX14	0	0	0	0	0	0	0	1	0	0	0	1
SOGA1	1	1	1	0	0	1	0	1	0	0	0	5
SON	1	1	1	0	0	1	0	1	0	0	0	5
SORL1	0	0	0	1	1	0	0	0	0	0	0	2
SORT1	0	0	0	1	1	0	0	1	0	0	0	3
SP1	1	1	0	1	1	1	0	1	0	0	0	6
SPAG9	1	1	1	1	1	1	0	1	0	0	0	7
SPIN1	0	0	0	1	1	0	0	0	0	0	0	2
SPOP	0	0	0	1	1	0	0	0	0	0	0	2
SPRED1	1	1	1	1	1	1	1	0	0	0	0	7
SRSF1	1	0	0	0	0	0	0	0	0	0	0	1
SRSF2	1	1	1	0	0	1	0	0	0	0	0	4
SRSF10	0	0	1	0	0	1	0	0	0	0	0	2
SSR1	0	0	0	0	0	0	0	1	0	0	0	1
ST13	0	0	0	1	1	0	0	0	0	0	0	2
ST3GAL6	0	0	0	1	1	0	0	0	0	0	0	2
ST8SIA3	1	1	1	1	1	1	0	1	0	0	0	7
STK39	0	0	0	1	1	0	0	0	0	0	0	2
STOM	1	1	1	1	1	1	0	1	0	0	0	7
STOML1	0	0	0	1	0	0	0	0	0	0	0	1
STOX2	1	0	0	0	0	0	0	0	0	0	0	1
STXBP1	0	0	0	1	0	0	0	0	0	0	0	1
STXBP3	1	1	1	1	1	1	0	1	0	0	0	7
SUN2	0	0	0	0	0	0	0	1	0	0	0	1
SVIP	1	1	1	0	0	1	0	1	0	0	0	5
SYPL1	1	1	1	1	1	1	0	1	0	0	0	7
SYT4	1	1	1	0	0	1	0	0	0	0	0	4
SYT12	0	0	1	0	0	0	0	0	0	0	0	1
TACC1	1	1	1	1	1	1	0	1	0	0	0	7
TAF7	1	0	0	0	0	0	0	1	0	0	0	2
TANC2	1	1	1	1	1	1	0	1	0	0	0	7
TAOK1	1	1	1	0	0	1	0	0	0	0	0	4
TAPBP	0	0	0	1	1	0	0	1	0	0	0	3
TARDBP	0	0	0	1	1	0	0	0	0	0	0	2
TBC1D9	0	0	0	0	0	0	1	0	0	0	0	1
TBCC	0	0	0	1	1	0	0	0	0	0	0	2
TBCEL	1	1	1	0	0	0	0	0	0	0	0	3
TBL1XR1	0	0	0	0	0	0	0	1	0	0	0	1
TCAIM	1	0	0	0	0	0	0	0	0	0	0	1
TCF4	0	0	0	1	1	0	0	0	0	0	0	2
TDP2	1	1	1	1	1	1	0	1	0	0	0	7
TECPR2	0	0	0	0	0	0	0	1	0	0	0	1
TEF	0	0	0	1	1	0	0	0	0	0	0	2
TERF2IP	0	0	0	0	0	0	0	1	0	0	0	1
TESPA1	0	0	0	1	1	0	0	0	0	0	0	2
TEX10	1	0	0	0	0	0	0	0	0	0	0	1
TEX101	0	0	1	0	0	0	0	0	0	0	0	1
TEX261	1	0	0	0	0	0	0	0	0	0	0	1
TGIF2	0	0	0	1	1	0	0	0	0	0	0	2
TGOLN2	1	1	0	0	0	0	0	0	0	0	0	2
TIMP3	1	1	1	0	0	1	0	0	0	0	0	4
TLE4	1	1	1	0	0	1	0	0	0	0	0	4
TLK1	1	1	1	1	1	1	1	1	1	0	0	9
TMCC1	1	1	1	0	0	1	0	0	0	0	0	4
TMED2	1	0	0	0	0	0	0	0	0	0	0	1
TMED8	0	1	0	0	0	0	0	0	0	0	0	1
TMED10	0	0	0	0	0	0	0	1	0	0	0	1
TMEM100	0	1	0	0	0	0	0	0	0	0	0	1
TMEM115	1	1	1	1	1	1	0	1	0	0	0	7
TMEM123	0	0	0	1	1	0	0	0	0	0	0	2
TMEM130	1	1	1	0	0	1	0	0	0	0	0	4
TMEM135	1	0	0	0	0	0	0	0	0	0	0	1
TMEM138	1	0	0	0	0	0	0	0	0	0	0	1
TMEM144	1	1	0	0	0	0	0	0	0	0	0	2
TMEM167A	0	0	0	0	0	0	1	0	0	0	0	1
TMEM170A	1	0	0	1	1	0	0	0	0	0	0	3
TMEM178B	1	1	1	1	1	1	0	1	0	0	0	7
TMEM189-UBE2V1	1	1	1	0	0	1	0	0	0	0	0	4
TMEM200C	0	0	0	0	0	0	1	0	0	0	0	1
TMEM245	1	1	1	0	0	1	0	0	0	0	0	4
TMEM33	0	0	0	1	1	0	0	0	0	0	0	2
TMEM47	1	1	1	0	0	1	0	0	0	0	0	4
TMEM55A	1	1	1	0	0	1	0	0	0	0	0	4
TMEM59	1	1	1	0	0	1	0	0	0	0	0	4
TMEM69	0	0	0	0	0	0	0	0	1	0	0	1
TMTC1	1	0	0	0	0	0	0	1	0	0	0	2
TMUB1	1	1	1	1	1	1	0	1	0	0	0	7
TMUB2	0	0	0	0	0	0	1	0	0	0	0	1
TNPO1	0	0	0	0	0	0	0	1	0	0	0	1
TNRC6C	1	0	0	0	0	0	0	0	0	0	0	1
TRAPPC1	0	0	0	1	1	0	0	0	0	0	0	2
TPCN1	1	1	1	1	1	1	0	1	0	0	0	7
TPD52	0	0	0	1	1	0	0	0	0	0	0	2
TRIAP1	1	1	0	0	0	0	0	0	0	0	0	2
TRIM2	1	1	1	0	0	1	0	1	0	0	0	5
TRIM35	1	0	0	0	0	0	0	0	0	0	0	1
TRIM37	1	1	1	0	0	1	0	0	0	0	0	4
TRIP11	1	0	0	0	0	0	0	0	0	0	0	1
TRRAP	1	0	1	0	0	0	0	0	0	0	0	2
TRUB1	1	1	1	0	0	1	0	0	0	0	0	4
TSC22D1	0	0	0	0	0	0	0	1	0	0	0	1
TSPYL2	1	1	1	0	0	1	0	1	0	0	0	5
TSR1	1	0	0	0	0	0	0	0	0	0	0	1
TTC14	1	1	1	0	0	1	0	0	0	0	0	4
TTC37	0	0	0	1	1	0	0	0	0	0	0	2
TTC39B	1	1	1	0	0	1	0	0	0	0	0	4
TTL	0	0	0	0	0	0	1	0	0	0	0	1
TUBA1A	0	0	0	1	1	0	0	0	0	0	0	2
TUBA1B	0	0	0	1	1	0	0	0	0	0	0	2
TUSC3	1	1	1	0	0	0	0	1	0	0	0	4
TXNIP	0	0	0	0	0	0	0	1	0	0	0	1
UBE2F	1	0	0	0	0	0	0	0	0	0	0	1
UBE2J1	1	0	0	0	0	0	0	0	0	0	0	1
UBE2QL1	1	1	1	0	0	0	0	1	0	0	0	4
UBE3A	1	1	1	0	0	1	0	1	0	0	0	5
UBE4A	1	1	1	0	0	1	0	1	0	0	0	5
UBL3	0	0	0	0	0	0	0	1	0	0	0	1
UBN2	1	1	0	0	0	0	1	0	0	0	0	3
UBR3	1	1	1	0	0	1	0	0	0	0	0	4
UHMK1	1	1	1	1	1	1	1	0	1	0	0	8
UNC13C	1	1	1	0	0	1	0	0	0	0	0	4
UNC45A	1	0	1	0	0	1	0	1	0	0	0	4
UNC80	1	1	1	1	1	1	0	1	0	0	0	7
UNKL	0	1	0	0	0	0	0	0	0	0	0	1
USP1	0	0	0	0	0	0	0	0	1	0	0	1
USP14	1	0	0	0	0	0	0	0	0	0	0	1
USP22	0	0	0	0	0	0	0	1	0	0	0	1
USP31	1	0	0	0	0	0	0	0	0	0	0	1
USP38	1	0	0	0	0	0	0	0	0	0	0	1
USP42	0	1	0	0	0	0	1	0	0	0	0	2
VAMP4	0	0	1	0	0	0	0	0	0	0	0	1
VAPA	1	1	1	0	0	1	0	0	0	0	0	4
VASP	0	0	1	0	0	0	0	0	0	0	0	1
VCPIP1	0	0	0	1	1	0	0	0	0	0	0	2
VDAC2	0	0	0	1	1	0	0	0	0	0	0	2
VEGFA	1	1	1	0	0	0	1	0	0	0	0	4
VKORC1L1	0	1	0	0	0	0	0	0	0	0	0	1
VSTM2A	0	0	0	1	1	0	0	0	0	0	0	2
VTA1	0	0	0	0	0	0	0	1	0	0	0	1
VTI1B	0	0	0	0	0	0	0	1	0	0	0	1
WEE1	1	0	1	0	0	0	1	0	1	0	0	4
WHSC1L1	1	1	1	0	0	1	0	0	0	0	0	4
WLS	0	0	0	0	0	0	0	1	0	0	0	1
WNT3A	1	0	0	0	0	0	0	0	0	0	0	1
WNT7A	0	0	0	0	0	1	0	1	0	0	0	2
WSB1	1	1	1	0	0	1	0	0	0	0	0	4
WTAP	1	1	1	0	0	1	0	0	0	0	0	4
XIAP	1	1	1	0	0	1	0	0	0	0	0	4
YDJC	1	0	0	0	0	0	0	0	0	0	0	1
YIPF3	1	1	1	0	0	1	0	1	0	0	0	5
YLPM1	0	0	0	1	1	0	0	0	0	0	0	2
YTHDC1	1	0	1	1	1	1	0	0	0	0	0	5
YTHDF1	1	1	1	1	1	1	0	1	0	0	0	7
YWHAB	0	0	0	1	1	0	0	0	0	0	0	2
YWHAH	1	0	0	0	0	0	0	0	0	0	0	1
YWHAQ	0	0	0	0	0	0	0	1	0	0	0	1
ZBED5	0	1	0	0	0	0	0	0	0	0	0	1
ZC3H11A	0	0	0	1	1	0	0	0	0	0	0	2
ZCCHC3	0	0	0	1	1	0	0	0	0	0	0	2
ZCCHC12	1	1	1	0	0	1	0	1	0	0	0	5
ZDHHC16	1	0	0	0	0	0	0	0	0	0	0	1
ZDHHC17	1	1	1	0	0	1	0	0	0	0	0	4
ZDHHC21	1	1	1	1	1	1	0	1	0	0	0	7
ZFHX4	0	1	0	0	0	0	0	0	0	0	0	1
ZFP91	0	0	1	0	0	0	0	0	0	0	0	1
ZHX1	1	1	1	1	1	1	0	0	0	0	0	6
ZMAT3	1	0	0	0	0	0	0	0	0	0	0	1
ZMYND8	0	0	0	1	1	0	0	0	0	0	0	2
ZMYND11	1	0	0	1	1	0	0	0	0	0	0	3
ZNF134	1	0	0	0	0	0	0	0	0	0	0	1
ZNF142	1	0	0	0	0	0	0	0	0	0	0	1
ZNF146	0	0	0	1	1	0	0	0	0	0	0	2
ZNF148	0	0	0	1	0	0	0	0	0	0	0	1
ZNF182	0	0	0	1	1	0	0	0	0	0	0	2
ZNF264	1	0	0	0	0	0	0	0	0	0	0	1
ZNF275	1	1	0	0	0	0	0	0	0	0	0	2
ZNF311	0	0	1	0	0	0	0	0	0	0	0	1
ZNF326	0	0	0	1	1	0	0	1	0	0	0	3
ZNF367	1	1	0	0	0	0	1	0	0	0	0	3
ZNF428	1	1	1	0	0	1	0	1	0	0	0	5
ZNF493	0	0	0	0	0	0	0	1	0	0	0	1
ZNF622	1	1	0	0	0	0	1	1	0	0	0	4
ZNF701	1	0	0	0	0	0	0	0	0	0	0	1
ZNF91	1	1	1	1	1	1	1	1	0	0	0	8
ZRANB1	0	0	0	1	1	0	0	0	0	0	0	2
total 940 genes	513	415	414	317	290	344	90	326	35	0	0
Note: 1 or 0 represent there is or is not target relationship with miRNA
